# Supplementary material for: N′-(2-Hydroxy­naphthyl­idene)-4-methoxy­benzo­hydrazide
Source: Acta Crystallogr Sect E Struct Rep Online. 2008 Mar 29;64(Pt 4):o768. doi: 10.1107/S1600536808008076 (PMC2960934; doi:10.1107/S1600536808008076)
Supplement: Supplementary file 2 [file e-64-0o768-Isup2.hkl]

# 
# h,k,l, Fc-squared, Fo-squared, sigma(Fo-squared) and status flag 
# 
data_I
_shelx_title ' BY in P2(1)/c' 
_shelx_refln_list_code          4 
_shelx_F_calc_maximum      265.25 
_exptl_crystal_F_000       672.00 
_reflns_d_resolution_high  0.7696 
 
loop_ 
 _symmetry_equiv_pos_as_xyz 
 'x, y, z' 
 '-x, y+1/2, -z+1/2' 
 '-x, -y, -z' 
 'x, -y-1/2, z-1/2' 
 
_cell_length_a    11.1590 
_cell_length_b    15.7900 
_cell_length_c     8.8300 
_cell_angle_alpha  90.000 
_cell_angle_beta   91.704 
_cell_angle_gamma  90.000 
 
_shelx_F_squared_multiplier     1.000 
 
loop_ 
 _refln_index_h 
 _refln_index_k 
 _refln_index_l 
 _refln_F_squared_calc 
 _refln_F_squared_meas 
 _refln_F_squared_sigma 
 _refln_observed_status 
   1   0   0      716.35      739.06     43.77 o 
   2   0   0     2339.39     2307.00    111.21 o 
   3   0   0      723.29      717.60     35.39 o 
   4   0   0     3436.44     3251.05    156.78 o 
   5   0   0      193.47      201.77     11.50 o 
   6   0   0      407.02      360.76     19.28 o 
   7   0   0        0.99        4.26      2.61 o 
   8   0   0        0.08       -0.41      3.63 o 
   9   0   0       12.95       19.68      5.71 o 
  10   0   0       69.33       69.47     20.90 o 
  11   0   0        6.84       10.79      6.39 o 
  12   0   0       33.95       27.05      8.47 o 
  13   0   0        2.22        4.40      7.75 o 
  14   0   0        8.52        1.33      8.01 o 
   1   1   0     3248.50     3332.73    113.45 o 
   2   1   0     1209.02     1209.51     41.44 o 
   3   1   0     3324.68     3281.47    111.72 o 
   4   1   0      423.19      379.42     13.84 o 
   5   1   0      628.18      586.51     21.09 o 
   6   1   0      516.64      501.81     18.42 o 
   7   1   0       35.73       40.45      3.35 o 
   8   1   0       98.21       85.19      7.24 o 
   9   1   0       42.51       37.24      5.08 o 
  10   1   0       26.54       23.14      6.61 o 
  11   1   0       41.10       40.98      7.97 o 
  12   1   0       15.98       11.02      5.16 o 
  13   1   0       10.03        9.61      5.76 o 
  14   1   0       23.46       15.81      6.43 o 
   0   2   0     3476.32     3295.77    158.19 o 
   1   2   0      247.52      233.84      8.35 o 
   2   2   0     9633.37     9756.57    330.33 o 
   3   2   0      988.54      926.74     32.13 o 
   4   2   0      841.31      785.82     27.60 o 
   5   2   0        0.20        0.90      1.38 o 
   6   2   0     1077.74     1037.48     36.55 o 
   7   2   0      101.80      108.53      6.85 o 
   8   2   0      119.38      136.61     11.90 o 
   9   2   0        9.82        6.69      3.10 o 
  10   2   0       24.49       28.03      4.88 o 
  11   2   0       25.88       22.48      5.27 o 
  12   2   0       27.92       23.45      6.21 o 
  13   2   0       71.92       76.63     10.85 o 
  14   2   0       49.83       44.13      9.42 o 
   1   3   0        1.61        0.71      0.59 o 
   2   3   0      220.23      199.64      7.50 o 
   3   3   0     2030.50     2035.88     69.73 o 
   4   3   0      118.53      120.51      5.38 o 
   5   3   0      662.08      640.37     22.98 o 
   6   3   0       49.47       52.26      3.58 o 
   7   3   0      376.32      372.54     14.43 o 
   8   3   0        5.74        4.98      3.46 o 
   9   3   0      718.16      706.56     32.77 o 
  10   3   0       13.59        6.14      3.46 o 
  11   3   0        0.82       -2.50      3.77 o 
  12   3   0       27.41       25.77      5.75 o 
  13   3   0      102.72      110.78     14.67 o 
  14   3   0       28.39       30.11      8.77 o 
   0   4   0     1506.35     1517.72     73.57 o 
   1   4   0        2.58        6.57      0.99 o 
   2   4   0      613.18      571.68     20.21 o 
   3   4   0      143.93      146.86      6.12 o 
   4   4   0      179.22      188.97      7.67 o 
   5   4   0       33.45       42.84      3.10 o 
   6   4   0      118.52      130.97      6.40 o 
   7   4   0      443.49      440.96     16.89 o 
   8   4   0       40.81       37.01      4.68 o 
   9   4   0        0.03        0.42      2.80 o 
  10   4   0       14.97       11.81      4.12 o 
  11   4   0        2.57       -0.94      4.99 o 
  12   4   0       32.27       34.64      6.51 o 
  13   4   0        9.66       28.00     13.07 o 
  14   4   0       72.57       72.22     15.63 o 
   1   5   0      906.77      872.99     30.44 o 
   2   5   0        3.73        3.11      1.06 o 
   3   5   0       25.78       33.12      2.47 o 
   4   5   0      265.44      273.26     10.58 o 
   5   5   0      216.69      217.19      9.09 o 
   6   5   0     1170.84     1218.45     43.00 o 
   7   5   0      109.61      122.10      6.49 o 
   8   5   0       68.79       73.51      6.78 o 
   9   5   0        5.81        5.70      3.16 o 
  10   5   0       46.11       30.27      5.14 o 
  11   5   0       54.62       56.19      6.95 o 
  12   5   0        1.70       -0.15      4.25 o 
  13   5   0       13.20       10.65      5.28 o 
  14   5   0        6.42       11.79      8.05 o 
   0   6   0      225.98      239.10     12.91 o 
   1   6   0       52.86       60.85      3.32 o 
   2   6   0      332.11      327.22     13.50 o 
   3   6   0      680.36      682.16     24.39 o 
   4   6   0      114.37      120.59      7.59 o 
   5   6   0       23.22       26.72      3.44 o 
   6   6   0      149.18      153.04      7.56 o 
   7   6   0      328.28      327.56     13.22 o 
   8   6   0        9.65       15.91      3.61 o 
   9   6   0       11.73       11.24      3.57 o 
  10   6   0        4.69        9.00      4.06 o 
  11   6   0       14.05       13.89      5.08 o 
  12   6   0        0.00       -0.41      4.21 o 
  13   6   0        6.33        9.89      5.12 o 
   1   7   0       45.02       39.90      4.37 o 
   2   7   0     1219.48     1343.45     46.81 o 
   3   7   0      208.76      194.60      8.53 o 
   4   7   0      149.41      155.25      7.22 o 
   5   7   0        8.51        8.74      1.99 o 
   6   7   0      182.71      196.09      8.90 o 
   7   7   0        5.02        8.23      2.39 o 
   8   7   0        9.08       10.88      3.21 o 
   9   7   0       18.58       16.59      6.42 o 
  10   7   0       22.84       28.72      5.55 o 
  11   7   0       13.51       23.28      5.63 o 
  12   7   0        0.03       -4.40      4.68 o 
  13   7   0        1.51        9.88      5.74 o 
   0   8   0      195.58      210.65     17.02 o 
   1   8   0      548.51      576.04     20.91 o 
   2   8   0      415.50      404.86     16.82 o 
   3   8   0     1842.64     2046.94     77.88 o 
   4   8   0      347.55      366.41     14.16 o 
   5   8   0      100.53      106.59      6.05 o 
   6   8   0       14.48       20.02      4.63 o 
   7   8   0       15.26       15.11      2.69 o 
   8   8   0        7.13        6.08      3.22 o 
   9   8   0       24.80       17.67      4.91 o 
  10   8   0       18.94       26.33      7.37 o 
  11   8   0       50.58       56.43      8.75 o 
  12   8   0        0.47       10.91     13.51 o 
  13   8   0        3.20        6.15      7.66 o 
   1   9   0       52.93       64.63      4.93 o 
   2   9   0      151.67      169.03     10.81 o 
   3   9   0       78.36       79.62      4.86 o 
   4   9   0      341.09      343.45     13.49 o 
   5   9   0        8.34        9.22      2.29 o 
   6   9   0        6.29        6.95      3.22 o 
   7   9   0        0.13        0.68      2.26 o 
   8   9   0        0.41       -4.53      3.18 o 
   9   9   0       38.19       41.18      6.49 o 
  10   9   0        9.07       11.65      5.18 o 
  11   9   0        0.72        9.49      8.70 o 
  12   9   0      229.84      260.35     59.49 o 
  13   9   0       10.36       17.82     13.01 o 
   0  10   0      181.93      161.91     10.48 o 
   1  10   0      176.59      168.21      9.13 o 
   2  10   0       58.17       62.96      4.98 o 
   3  10   0       15.07       13.93      2.69 o 
   4  10   0        0.47        0.24      2.05 o 
   5  10   0       36.58       36.79      4.27 o 
   6  10   0       29.05       33.00      3.92 o 
   7  10   0        3.24        7.46      6.49 o 
   8  10   0       14.30       25.69      5.44 o 
   9  10   0       67.25       75.95      9.15 o 
  10  10   0       91.01       87.93     10.36 o 
  11  10   0        0.35       13.09      6.85 o 
  12  10   0       26.22       43.33      8.89 o 
   1  11   0       34.44       40.73      4.78 o 
   2  11   0       13.13       22.96      3.66 o 
   3  11   0      106.77      119.91      7.67 o 
   4  11   0        0.48       -0.29      2.02 o 
   5  11   0        5.22        4.37      2.69 o 
   6  11   0        7.18        2.61      2.35 o 
   7  11   0      215.95      225.69     12.34 o 
   8  11   0        2.41        5.49      3.95 o 
   9  11   0        1.89        5.69      4.98 o 
  10  11   0       12.10       11.93      6.88 o 
  11  11   0       17.04       11.22      6.05 o 
  12  11   0      134.01      124.46     20.39 o 
   0  12   0       15.79        7.12      4.57 o 
   1  12   0      587.19      572.20     26.87 o 
   2  12   0      129.22      133.35      9.75 o 
   3  12   0      221.38      228.15     13.79 o 
   4  12   0     1575.27     1441.60     63.00 o 
   5  12   0      157.50      149.81     10.60 o 
   6  12   0      193.14      196.89     12.54 o 
   7  12   0       13.59        9.66      3.17 o 
   8  12   0       19.78       20.82      5.54 o 
   9  12   0       27.39       22.82      6.63 o 
  10  12   0       17.37       15.42     19.34 o 
  11  12   0       17.85       31.07      8.58 o 
   1  13   0      567.67      533.75     25.68 o 
   2  13   0      665.63      637.15     29.92 o 
   3  13   0      938.79      935.21     42.36 o 
   4  13   0      125.82      137.19     10.18 o 
   5  13   0       49.44       52.15      8.32 o 
   6  13   0       43.69       52.75      6.32 o 
   7  13   0        2.36        5.48      3.38 o 
   8  13   0       12.78       18.32      8.08 o 
   9  13   0        1.58      -13.42      9.69 o 
  10  13   0       13.38       14.84     14.43 o 
   0  14   0      322.51      313.67     24.49 o 
   1  14   0      248.43      239.83     14.91 o 
   2  14   0      409.56      387.27     20.54 o 
   3  14   0      210.97      222.54     16.28 o 
   4  14   0        1.36        1.55      3.93 o 
   5  14   0        0.21       -2.71      3.18 o 
   6  14   0       17.56       19.68      6.16 o 
   7  14   0        5.82        6.49      4.10 o 
   8  14   0        7.46       22.56     13.01 o 
   9  14   0        4.37       20.33     14.09 o 
  10  14   0        0.00        0.47     18.23 o 
   1  15   0      600.59      549.65     26.94 o 
   2  15   0       23.73       25.12      5.00 o 
   3  15   0       68.29       70.57      7.54 o 
   4  15   0        2.17        3.39      3.68 o 
   5  15   0      223.32      179.64     13.11 o 
   6  15   0        4.84        1.04      4.09 o 
   7  15   0        3.05        3.99      4.81 o 
   8  15   0        7.71       25.27     14.63 o 
   9  15   0        0.31       24.39     18.36 o 
   0  16   0        4.16        1.03      5.60 o 
   1  16   0        2.60        6.59      3.79 o 
   2  16   0        2.07        4.37      4.00 o 
   3  16   0        0.52       -2.46      3.57 o 
   4  16   0       10.89       16.51      5.69 o 
   5  16   0       29.82       24.67      5.60 o 
   6  16   0       70.51       47.62      7.85 o 
   7  16   0        2.07        9.62      6.92 o 
   8  16   0        0.50       -8.20     15.45 o 
   1  17   0       10.82       15.98      4.92 o 
   2  17   0       12.13       18.94      4.98 o 
   3  17   0        0.15       -3.22      3.83 o 
   4  17   0        5.07       -0.05      4.44 o 
   5  17   0        0.00       -6.26      4.51 o 
   6  17   0        3.79        7.05      5.89 o 
   7  17   0        0.32        1.90      7.59 o 
   0  18   0        0.07       -0.63      4.92 o 
   1  18   0       27.74       25.57      7.33 o 
   2  18   0        3.37        6.56      4.59 o 
   3  18   0       35.43       41.72      7.25 o 
   4  18   0        8.40       10.53      4.87 o 
   5  18   0        3.68       11.05      7.62 o 
   6  18   0        3.66       -0.49      5.61 o 
   1  19   0        2.37        8.99      5.38 o 
   2  19   0        8.62        9.11      4.96 o 
   3  19   0        2.16        4.48      4.93 o 
   4  19   0       17.35       12.62      6.22 o 
   5  19   0        0.74        2.27      5.80 o 
   0  20   0      105.13      129.79     17.75 o 
   1  20   0       18.85       22.52      7.37 o 
   2  20   0        9.15       11.95      7.91 o 
   3  20   0        1.19        9.27      9.96 o 
 -14   1   1        1.72        5.00      5.77 o 
 -13   1   1        3.60        2.89      5.30 o 
 -12   1   1        3.99        3.93      6.88 o 
 -11   1   1        0.25        2.72      4.32 o 
 -10   1   1       17.63       17.87      4.46 o 
  -9   1   1        2.38        1.75      3.05 o 
  -8   1   1        0.05       -0.58      2.32 o 
  -7   1   1      787.63      700.47     31.69 o 
  -6   1   1       43.72       41.04      4.35 o 
  -5   1   1       56.35       61.45      4.95 o 
  -4   1   1      157.26      149.26      6.86 o 
  -3   1   1    63872.80    58385.75   1973.12 o 
  -2   1   1        1.15        0.70      0.85 o 
  -1   1   1        6.39        6.14      1.00 o 
   0   1   1     2953.99     2821.10    105.52 o 
   1   1   1    11218.27    10468.44    354.11 o 
   2   1   1      303.88      250.61      9.25 o 
   3   1   1      466.18      392.62     14.19 o 
   4   1   1        4.03        2.36      1.18 o 
   5   1   1     1175.29     1142.69     40.00 o 
   6   1   1        0.84        1.33      1.66 o 
   7   1   1      693.19      698.97     25.53 o 
   8   1   1       30.26       32.39      5.15 o 
   9   1   1        4.87        1.71      2.78 o 
  10   1   1        0.36       -4.32      3.05 o 
  11   1   1        7.68        1.43      5.43 o 
  12   1   1        6.87        4.83      4.70 o 
  13   1   1        0.23        1.34      5.43 o 
  14   1   1       12.95       19.44      6.84 o 
 -14   2   1        0.47       -2.47      5.70 o 
 -13   2   1       22.53       15.43     12.26 o 
 -12   2   1        6.96       15.61      4.82 o 
 -11   2   1        2.84        3.91      4.39 o 
 -10   2   1       31.08       24.47      5.98 o 
  -9   2   1      307.48      320.59     17.56 o 
  -8   2   1      324.41      274.99     15.19 o 
  -7   2   1        0.33        1.77      3.78 o 
  -6   2   1      137.55      134.21      6.22 o 
  -5   2   1        3.68        3.49      1.05 o 
  -4   2   1     4080.81     4166.26    141.83 o 
  -3   2   1      247.27      247.50      9.22 o 
  -2   2   1      159.21      166.35      6.87 o 
  -1   2   1     2283.69     2246.91     76.49 o 
   0   2   1        1.59       -0.87      0.58 o 
   1   2   1     5757.72     5680.34    192.50 o 
   2   2   1     1760.71     1729.51     59.17 o 
   3   2   1      283.99      248.17      9.35 o 
   4   2   1       60.75       62.06      3.56 o 
   5   2   1      755.26      741.68     26.46 o 
   6   2   1     1994.57     2052.92     70.99 o 
   7   2   1      507.09      539.45     20.20 o 
   8   2   1      250.57      248.11     14.20 o 
   9   2   1        0.20        6.75      3.13 o 
  10   2   1        4.42       -1.14      3.19 o 
  11   2   1      111.13       98.78      9.14 o 
  12   2   1        4.05        4.83      5.12 o 
  13   2   1      157.49      151.43     13.03 o 
  14   2   1       10.68        6.03      7.59 o 
 -14   3   1        0.88        2.42      5.70 o 
 -13   3   1       22.75       23.36     10.49 o 
 -12   3   1        6.64       12.88      5.03 o 
 -11   3   1       31.58       21.94      5.61 o 
 -10   3   1      160.23      159.66     14.01 o 
  -9   3   1      420.02      379.85     19.53 o 
  -8   3   1        0.23       -2.50      2.29 o 
  -7   3   1      581.45      575.82     32.61 o 
  -6   3   1       45.20       53.60      5.76 o 
  -5   3   1      676.24      696.06     24.84 o 
  -4   3   1      153.30      158.88      6.67 o 
  -3   3   1     2669.92     2631.63     89.93 o 
  -2   3   1       81.81       81.22      3.69 o 
  -1   3   1     1505.02     1539.81     52.74 o 
   0   3   1     1499.59     1384.86     51.93 o 
   1   3   1      377.04      351.39     12.63 o 
   2   3   1       19.03       27.04      1.88 o 
   3   3   1     1145.29     1090.30     37.82 o 
   4   3   1        0.23       -0.03      1.01 o 
   5   3   1        0.15        0.70      1.29 o 
   6   3   1      159.05      164.57      7.70 o 
   7   3   1       27.94       42.09      3.63 o 
   8   3   1      122.84      122.26      8.93 o 
   9   3   1       48.38       59.01      6.34 o 
  10   3   1      109.07      125.84      9.95 o 
  11   3   1      197.11      205.72     16.13 o 
  12   3   1       47.95       62.59      8.18 o 
  13   3   1       20.39       28.17      6.96 o 
  14   3   1       20.82       30.21      9.14 o 
 -14   4   1        1.97        2.67      5.88 o 
 -13   4   1       10.47       12.78      5.03 o 
 -12   4   1       42.63       37.26      8.77 o 
 -11   4   1        2.74        2.93      4.28 o 
 -10   4   1      138.45      151.07     11.35 o 
  -9   4   1      116.60      136.29     13.64 o 
  -8   4   1        3.34        8.08      3.08 o 
  -7   4   1      188.05      182.89     11.29 o 
  -6   4   1     1307.18     1267.73     44.48 o 
  -5   4   1      140.04      138.05      6.37 o 
  -4   4   1       89.20       94.31      4.70 o 
  -3   4   1       28.52       34.93      2.50 o 
  -2   4   1      398.52      386.66     13.99 o 
  -1   4   1      231.74      221.22      8.33 o 
   0   4   1      218.48      227.92      9.39 o 
   1   4   1      227.57      204.97      8.58 o 
   2   4   1      366.03      342.35     12.53 o 
   3   4   1      446.78      454.30     16.47 o 
   4   4   1       67.14       75.10      4.18 o 
   5   4   1      469.12      505.42     18.62 o 
   6   4   1      567.24      566.41     20.95 o 
   7   4   1      638.20      609.38     22.60 o 
   8   4   1      113.42      125.08      9.14 o 
   9   4   1        2.04        2.50      2.83 o 
  10   4   1       86.25       98.17      8.59 o 
  11   4   1        3.70        8.44      4.41 o 
  12   4   1       28.99       36.05      6.30 o 
  13   4   1       69.72       77.71     10.05 o 
  14   4   1       32.05       40.10     10.79 o 
 -14   5   1        3.35       -8.81      8.40 o 
 -13   5   1       11.45        5.81      7.98 o 
 -12   5   1        0.10        6.92      4.61 o 
 -11   5   1        3.38       -0.62      4.22 o 
 -10   5   1       35.63       35.40      5.73 o 
  -9   5   1       56.26       65.10      6.81 o 
  -8   5   1       27.60       33.74      4.67 o 
  -7   5   1       74.88       74.80      6.63 o 
  -6   5   1      260.71      266.39     10.99 o 
  -5   5   1      680.78      638.10     23.16 o 
  -4   5   1       29.55       33.96      3.54 o 
  -3   5   1      115.17      106.21      5.58 o 
  -2   5   1       98.27       99.00      4.67 o 
  -1   5   1     1186.03     1129.53     39.14 o 
   0   5   1      173.70      152.25      6.87 o 
   1   5   1        9.08        7.01      1.75 o 
   2   5   1        9.29        8.55      1.42 o 
   3   5   1      147.57      144.54      6.83 o 
   4   5   1     2671.68     2787.54     95.57 o 
   5   5   1      459.02      486.68     18.09 o 
   6   5   1       96.53      115.58      7.77 o 
   7   5   1       34.87       34.54      3.53 o 
   8   5   1       29.82       22.49      4.41 o 
   9   5   1       28.15       31.52      4.88 o 
  10   5   1        9.81       10.71      3.89 o 
  11   5   1       76.04       71.80      8.71 o 
  12   5   1        1.45        6.01      8.11 o 
  13   5   1        5.21        7.96      6.16 o 
 -13   6   1        2.34       14.34      5.54 o 
 -12   6   1        3.93        4.58      4.71 o 
 -11   6   1        0.18        0.53      4.24 o 
 -10   6   1        8.73        6.36      4.06 o 
  -9   6   1      122.31      134.85     14.10 o 
  -8   6   1      190.59      190.43     12.25 o 
  -7   6   1       31.50       36.20      4.62 o 
  -6   6   1       27.69       29.32      3.45 o 
  -5   6   1      110.56      128.44      6.47 o 
  -4   6   1       58.52       69.36      4.62 o 
  -3   6   1        8.50       10.45      2.17 o 
  -2   6   1      454.58      441.81     16.18 o 
  -1   6   1       89.09      124.96      7.83 o 
   0   6   1      753.86      728.57     31.67 o 
   1   6   1      738.29      705.86     27.50 o 
   2   6   1      117.12      120.13      5.47 o 
   3   6   1     2392.00     2631.96     90.28 o 
   4   6   1      368.21      417.04     15.65 o 
   5   6   1       48.54       57.53      5.50 o 
   6   6   1       82.28       85.85      5.44 o 
   7   6   1       70.87       84.45      5.38 o 
   8   6   1       14.00       23.41      3.57 o 
   9   6   1        1.57        3.10      3.24 o 
  10   6   1        9.95        6.53      4.09 o 
  11   6   1       36.76       45.05      6.65 o 
  12   6   1        0.02        4.89      4.92 o 
  13   6   1        1.02       20.27     11.84 o 
 -13   7   1        3.49        4.64      4.39 o 
 -12   7   1        2.69        8.28      4.68 o 
 -11   7   1        1.88        4.06      4.34 o 
 -10   7   1        9.14       11.30      4.56 o 
  -9   7   1       22.93       22.05      5.29 o 
  -8   7   1       39.30       41.47      5.29 o 
  -7   7   1       68.35       70.89      5.62 o 
  -6   7   1      443.56      435.46     16.81 o 
  -5   7   1        8.79       11.71      2.11 o 
  -4   7   1       45.92       57.76      3.99 o 
  -3   7   1       10.90       14.89      2.16 o 
  -2   7   1      199.18      208.88      8.48 o 
  -1   7   1      109.37      122.11      5.79 o 
   0   7   1     2937.16     3123.86    106.84 o 
   1   7   1      114.64      123.08      6.61 o 
   2   7   1       33.02       34.90      2.65 o 
   3   7   1      756.11      757.16     29.76 o 
   4   7   1        2.55        2.68      1.46 o 
   5   7   1       96.35      113.64      6.15 o 
   6   7   1       80.57       86.06      6.18 o 
   7   7   1        1.58        0.98      2.00 o 
   8   7   1       35.83       33.49      4.33 o 
   9   7   1       28.09       30.49      5.59 o 
  10   7   1       21.52       13.97      4.58 o 
  11   7   1        8.18       12.91      7.28 o 
  12   7   1        5.73        8.06      6.67 o 
  13   7   1        1.14        5.56      5.91 o 
 -13   8   1        0.12        1.91      7.06 o 
 -12   8   1        0.60        3.28      4.67 o 
 -11   8   1        4.36        7.76      4.91 o 
 -10   8   1        5.02        5.48      5.22 o 
  -9   8   1        8.58       12.26      4.26 o 
  -8   8   1        0.15       -2.57      4.02 o 
  -7   8   1       23.53       25.15      3.63 o 
  -6   8   1        6.59        7.02      2.23 o 
  -5   8   1      924.51      932.29     33.51 o 
  -4   8   1      134.29      144.46      7.22 o 
  -3   8   1      461.36      456.93     18.80 o 
  -2   8   1      274.29      275.80     11.06 o 
  -1   8   1      244.58      282.56     11.03 o 
   0   8   1       19.56       15.19      1.68 o 
   1   8   1      645.86      694.91     27.51 o 
   2   8   1      332.41      397.34     15.00 o 
   3   8   1      871.67      915.48     32.59 o 
   4   8   1        0.03        1.47      1.56 o 
   5   8   1       10.89       10.31      2.21 o 
   6   8   1        7.41        8.45      2.25 o 
   7   8   1       54.28       64.09      5.00 o 
   8   8   1       32.23       40.75      4.77 o 
   9   8   1      129.02      157.43     13.46 o 
  10   8   1        0.54       -2.77      5.45 o 
  11   8   1       18.17       18.99      7.04 o 
  12   8   1        3.39        9.70      7.66 o 
  13   8   1       14.73        7.12     10.37 o 
 -13   9   1       61.58       64.52     12.73 o 
 -12   9   1       47.63       46.11      8.18 o 
 -11   9   1        7.12        6.87      5.46 o 
 -10   9   1        3.44       -0.28      4.45 o 
  -9   9   1       12.15       15.46      4.41 o 
  -8   9   1        4.64        6.18      3.54 o 
  -7   9   1       85.88       75.70      6.04 o 
  -6   9   1      349.65      356.35     16.99 o 
  -5   9   1      197.33      215.36      9.70 o 
  -4   9   1      265.98      266.78     11.16 o 
  -3   9   1      132.50      134.14      7.58 o 
  -2   9   1      227.51      205.75      8.95 o 
  -1   9   1       30.32       33.76      2.82 o 
   0   9   1        0.03        5.47      1.43 o 
   1   9   1      514.28      535.71     21.80 o 
   2   9   1       96.66      109.04      7.03 o 
   3   9   1       62.14       61.95      4.86 o 
   4   9   1      546.16      579.83     24.27 o 
   5   9   1       48.40       54.54      4.73 o 
   6   9   1       14.35       12.88      3.95 o 
   7   9   1       89.94       94.40      6.80 o 
   8   9   1      183.01      211.77     13.25 o 
   9   9   1       54.42       78.55     21.27 o 
  10   9   1      196.94      197.80     32.96 o 
  11   9   1       21.11       14.10      8.88 o 
  12   9   1       11.17       16.28      6.12 o 
 -12  10   1        7.34       11.62      5.82 o 
 -11  10   1      102.52      121.43     16.63 o 
 -10  10   1       52.68       68.95      9.61 o 
  -9  10   1       25.32       18.66      7.24 o 
  -8  10   1       35.79       38.81      6.62 o 
  -7  10   1      406.95      423.55     18.77 o 
  -6  10   1        1.57       -0.15      2.22 o 
  -5  10   1       30.81       32.42      4.28 o 
  -4  10   1        0.55        1.16      1.95 o 
  -3  10   1      226.41      227.35     11.28 o 
  -2  10   1       22.23       21.86      3.05 o 
  -1  10   1        0.01        0.02      1.93 o 
   0  10   1      164.73      189.52      9.80 o 
   1  10   1       55.93       63.70      5.59 o 
   2  10   1       41.13       60.66      5.28 o 
   3  10   1       88.85       94.11      6.52 o 
   4  10   1       85.31       91.35      6.46 o 
   5  10   1      707.04      621.94     28.89 o 
   6  10   1       38.78       44.09      5.18 o 
   7  10   1       57.50       64.21      5.64 o 
   8  10   1       45.78       47.89      5.89 o 
   9  10   1      841.98      913.76     60.13 o 
  10  10   1        8.19       17.36      6.89 o 
  11  10   1        4.23        0.06     13.72 o 
  12  10   1        0.62        6.26      5.80 o 
 -12  11   1       73.76      113.96     38.48 o 
 -11  11   1       24.50       20.40      7.63 o 
 -10  11   1        2.30        7.24      5.99 o 
  -9  11   1       74.56       93.10     16.93 o 
  -8  11   1       51.23       63.87      8.93 o 
  -7  11   1      444.80      476.73     23.45 o 
  -6  11   1       95.14      103.88      7.47 o 
  -5  11   1       62.51       58.72      5.67 o 
  -4  11   1      104.75      118.04     10.15 o 
  -3  11   1      125.10       97.39     10.69 o 
  -2  11   1       90.30       90.19      7.34 o 
  -1  11   1        6.50        7.76      2.78 o 
   0  11   1       32.62       41.57      5.59 o 
   1  11   1      527.94      496.13     23.25 o 
   2  11   1        3.76        7.73      2.38 o 
   3  11   1       12.81       15.24      2.95 o 
   4  11   1      318.04      315.83     17.03 o 
   5  11   1       54.21       54.59      5.16 o 
   6  11   1        8.08        6.12      3.62 o 
   7  11   1        5.68        5.69      3.30 o 
   8  11   1       71.68       83.27      9.65 o 
   9  11   1       23.82       33.14      8.47 o 
  10  11   1      148.59      147.35     17.15 o 
  11  11   1        0.00        1.95      5.51 o 
  12  11   1        4.75       -7.86      8.06 o 
 -11  12   1        0.07        7.81      9.65 o 
 -10  12   1        5.84       -4.86      7.96 o 
  -9  12   1       10.48       -5.63      6.88 o 
  -8  12   1        8.73       -2.95      6.30 o 
  -7  12   1       11.65       14.15      5.23 o 
  -6  12   1      589.62      575.30     39.00 o 
  -5  12   1      418.05      392.34     20.30 o 
  -4  12   1      688.87      673.57     31.37 o 
  -3  12   1       92.39       72.24      9.40 o 
  -2  12   1      131.23      119.85      9.07 o 
  -1  12   1       25.77       22.53      7.87 o 
   0  12   1      355.02      338.21     24.79 o 
   1  12   1      171.94      165.46     13.11 o 
   2  12   1      183.63      206.10     12.76 o 
   3  12   1      250.46      246.26     12.93 o 
   4  12   1      512.61      494.66     21.41 o 
   5  12   1        1.44        3.65      3.31 o 
   6  12   1        0.24        1.35      2.81 o 
   7  12   1      167.17      179.06     12.44 o 
   8  12   1        1.24       -2.86      4.33 o 
   9  12   1        6.11       12.49      6.56 o 
  10  12   1        4.47       12.20      6.56 o 
  11  12   1       20.12       34.48      8.92 o 
 -10  13   1       12.84       31.84     10.46 o 
  -9  13   1        3.79       19.43      8.41 o 
  -8  13   1        4.60        9.08      7.50 o 
  -7  13   1       48.44       40.34      8.28 o 
  -6  13   1      122.75      115.71      9.53 o 
  -5  13   1       40.15       35.78      5.00 o 
  -4  13   1      974.24      953.20     43.21 o 
  -3  13   1      113.43      112.42      9.09 o 
  -2  13   1        3.25        3.26      3.61 o 
  -1  13   1        9.38       14.33      3.60 o 
   0  13   1      357.04      343.19     18.33 o 
   1  13   1      973.13      978.65     44.03 o 
   2  13   1      880.13      825.55     37.73 o 
   3  13   1      258.09      277.07     16.26 o 
   4  13   1        1.56       -2.14      3.77 o 
   5  13   1        0.12       -0.97      3.11 o 
   6  13   1      197.68      192.37     15.25 o 
   7  13   1        6.71        7.35      5.21 o 
   8  13   1        0.51        4.18      5.48 o 
   9  13   1        0.02        1.72      5.55 o 
  10  13   1       30.84       41.19      8.85 o 
  11  13   1        0.03        7.79      7.52 o 
 -10  14   1        3.84       19.24     19.45 o 
  -9  14   1        0.93        1.74      8.27 o 
  -8  14   1       37.27       38.62     14.63 o 
  -7  14   1       10.47       15.34      5.78 o 
  -6  14   1        1.59        5.45      4.52 o 
  -5  14   1      178.89      175.58     20.67 o 
  -4  14   1        0.19       -2.45      3.21 o 
  -3  14   1       30.15       27.44      5.72 o 
  -2  14   1       77.38       88.58     10.97 o 
  -1  14   1      315.49      287.94     19.70 o 
   0  14   1      292.18      298.94     17.23 o 
   1  14   1       68.99       76.12      7.49 o 
   2  14   1      331.76      284.55     16.81 o 
   3  14   1      165.27      169.83     12.11 o 
   4  14   1       26.54       23.40      4.76 o 
   5  14   1        0.28        6.68      4.08 o 
   6  14   1       44.73       45.94      7.33 o 
   7  14   1        0.08       -5.22      5.33 o 
   8  14   1       12.98       27.58     12.87 o 
   9  14   1        1.56        4.34      7.05 o 
  10  14   1        1.94        9.76     13.14 o 
  -9  15   1       19.12       12.05     11.44 o 
  -8  15   1       17.90       21.93     12.13 o 
  -7  15   1       19.34       23.83     13.23 o 
  -6  15   1       24.92       26.75      7.11 o 
  -5  15   1      222.98      246.22     16.00 o 
  -4  15   1        0.22       -1.75      3.20 o 
  -3  15   1       42.39       47.45      6.26 o 
  -2  15   1       92.37       90.63      9.57 o 
  -1  15   1       88.90       98.70     12.69 o 
   0  15   1        0.24       -1.09      3.14 o 
   1  15   1        0.00       -3.85      3.06 o 
   2  15   1        4.38        7.29      4.35 o 
   3  15   1       56.82       56.51      6.99 o 
   4  15   1       62.06       54.44      7.11 o 
   5  15   1       16.36       13.22      5.19 o 
   6  15   1        5.98       11.91      5.33 o 
   7  15   1       23.00        9.41      5.58 o 
   8  15   1        2.11       -6.10     12.26 o 
   9  15   1        1.60      -17.01     17.01 o 
  -8  16   1       67.06       53.32     13.73 o 
  -7  16   1       39.35       18.18     21.44 o 
  -6  16   1       60.24       62.40      7.98 o 
  -5  16   1        2.15        1.20      3.85 o 
  -4  16   1       49.38       45.84      6.81 o 
  -3  16   1       26.25       29.07      5.67 o 
  -2  16   1      154.30      130.67     11.67 o 
  -1  16   1       30.91       26.97      7.03 o 
   0  16   1        0.13        1.30      3.69 o 
   1  16   1        9.74        6.93      4.03 o 
   2  16   1        8.01        5.42      4.14 o 
   3  16   1        0.11       -1.70      4.22 o 
   4  16   1       14.77        3.45      4.67 o 
   5  16   1       57.88       64.13      8.65 o 
   6  16   1        1.47        2.70      6.95 o 
   7  16   1       11.05       23.14      9.56 o 
   8  16   1        0.01        2.10     16.33 o 
  -8  17   1        0.33        1.42     20.26 o 
  -7  17   1       52.26       72.56     27.17 o 
  -6  17   1        0.08        3.48      4.40 o 
  -5  17   1       18.47       15.08      4.91 o 
  -4  17   1        1.52        3.96      4.16 o 
  -3  17   1       12.61       15.19      4.97 o 
  -2  17   1       19.91       20.00      6.99 o 
  -1  17   1        1.75       -1.82      5.06 o 
   0  17   1       12.03       19.16      7.68 o 
   1  17   1        7.92        9.26      4.50 o 
   2  17   1        1.21        1.93      3.77 o 
   3  17   1        2.22       11.68      4.99 o 
   4  17   1        1.85        7.46      4.90 o 
   5  17   1       57.15       54.07      8.32 o 
   6  17   1        5.43        6.75      7.42 o 
   7  17   1        5.23        2.47      5.71 o 
  -6  18   1        3.62       -0.42      5.03 o 
  -5  18   1       15.66       21.01      5.97 o 
  -4  18   1       23.73       18.83      6.69 o 
  -3  18   1        3.52       -0.49      4.22 o 
  -2  18   1       13.77       11.56      6.86 o 
  -1  18   1        1.62        8.02      4.66 o 
   0  18   1        0.00       -0.12      4.24 o 
   1  18   1        1.98        0.84      4.28 o 
   2  18   1        0.06        3.55      4.63 o 
   3  18   1        5.68        1.36     10.41 o 
   4  18   1        0.24        2.33      5.22 o 
   5  18   1       21.04       20.33      9.80 o 
   6  18   1       13.18       20.35      7.90 o 
  -5  19   1        9.86       14.89      6.02 o 
  -4  19   1       26.99       25.43      6.62 o 
  -3  19   1       25.26       27.28      8.60 o 
  -2  19   1       14.93       18.39      8.59 o 
  -1  19   1        0.47        2.25      4.90 o 
   0  19   1       25.75       50.13      9.70 o 
   1  19   1        4.47       12.75      5.70 o 
   2  19   1        4.40        0.88      6.28 o 
   3  19   1        0.02        3.38      5.20 o 
   4  19   1        2.64       11.29      6.64 o 
   5  19   1        8.59       15.61      7.49 o 
  -3  20   1        1.95        0.19      9.23 o 
  -2  20   1       54.89       95.11     13.75 o 
  -1  20   1       13.52       23.16      8.40 o 
   0  20   1       17.63       14.89      7.77 o 
   1  20   1       35.19       34.39      9.42 o 
   2  20   1        0.26        6.86      8.65 o 
 -14   0   2        8.24        4.17      9.55 o 
 -13   0   2        0.04        1.27      7.60 o 
 -12   0   2        8.49        7.48      7.45 o 
 -11   0   2        9.54        4.49      6.38 o 
 -10   0   2      157.62      153.81     16.81 o 
  -9   0   2        9.22       15.66     11.62 o 
  -8   0   2       21.00       31.21      7.52 o 
  -7   0   2      142.17      131.57     20.06 o 
  -6   0   2     5449.13     5497.17    323.91 o 
  -5   0   2      314.08      304.50     20.89 o 
  -4   0   2       90.12      100.10      9.41 o 
  -3   0   2     8658.11     8438.33    404.81 o 
  -2   0   2    70358.43    67483.84   3227.07 o 
  -1   0   2      925.98      767.49     37.78 o 
   0   0   2      142.84      133.58      7.59 o 
   1   0   2      341.72      338.95     17.52 o 
   2   0   2    14039.90    13133.29    628.66 o 
   3   0   2       13.84       19.80      3.04 o 
   4   0   2     2156.31     2198.57    106.83 o 
   5   0   2       25.46       48.90      4.94 o 
   6   0   2       64.95       54.40      5.55 o 
   7   0   2        0.00       -0.61      5.97 o 
   8   0   2        0.14       -1.92      2.97 o 
   9   0   2        2.58       10.84      6.78 o 
  10   0   2        0.00        3.27      4.72 o 
  11   0   2       18.91       25.43      7.45 o 
  12   0   2       11.07        6.25      6.78 o 
  13   0   2       23.77       23.65     13.62 o 
  14   0   2       24.41       27.78     20.33 o 
 -14   1   2        0.89       -6.38      6.48 o 
 -13   1   2        0.29       -2.55      5.05 o 
 -12   1   2       26.89       32.00      6.55 o 
 -11   1   2       35.11       16.80      7.30 o 
 -10   1   2        2.34        3.90      3.53 o 
  -9   1   2       10.21        9.86      3.66 o 
  -8   1   2       11.96       13.50      3.11 o 
  -7   1   2      107.24      116.29      8.56 o 
  -6   1   2       92.86      104.16      7.61 o 
  -5   1   2     1386.13     1327.10     56.87 o 
  -4   1   2      877.71      851.79     29.93 o 
  -3   1   2     3875.68     3775.47    140.50 o 
  -2   1   2    10068.08    10152.91    375.85 o 
  -1   1   2     1126.27     1016.31     35.10 o 
   0   1   2      125.51      147.82      5.71 o 
   1   1   2      140.99      118.93      4.82 o 
   2   1   2     1629.31     1749.73     65.52 o 
   3   1   2     1700.13     1570.87     54.11 o 
   4   1   2     1964.81     1928.07     66.41 o 
   5   1   2      205.08      223.24      9.33 o 
   6   1   2        6.78        4.27      1.98 o 
   7   1   2      140.38      159.29      8.00 o 
   8   1   2        6.94        7.78      2.50 o 
   9   1   2       43.52       44.30      8.88 o 
  10   1   2       39.80       38.02      5.52 o 
  11   1   2        1.07        0.75      4.07 o 
  12   1   2       10.13        7.90      5.10 o 
  13   1   2       11.42       19.33      7.56 o 
  14   1   2       25.14       27.44     15.55 o 
 -14   2   2        9.11        5.56      6.34 o 
 -13   2   2       34.03       36.56      6.49 o 
 -12   2   2       22.80       36.70      6.54 o 
 -11   2   2        7.78       11.79      4.74 o 
 -10   2   2        0.83        0.41      3.53 o 
  -9   2   2       24.22       21.02      4.19 o 
  -8   2   2       15.60       20.60      6.48 o 
  -7   2   2      168.53      192.29     11.87 o 
  -6   2   2      827.11      852.40     37.76 o 
  -5   2   2       79.18       79.73      4.83 o 
  -4   2   2      140.89      134.65      5.81 o 
  -3   2   2       10.23        4.67      1.21 o 
  -2   2   2     4557.60     4558.58    155.00 o 
  -1   2   2      118.31      106.51      4.53 o 
   0   2   2     3148.67     2906.48     98.84 o 
   1   2   2      792.81      784.68     30.24 o 
   2   2   2       56.80       66.55      3.29 o 
   3   2   2      237.73      250.58      9.63 o 
   4   2   2     2236.13     2260.56     77.66 o 
   5   2   2      147.53      134.39      6.47 o 
   6   2   2      139.05      151.06      7.40 o 
   7   2   2       35.32       36.62      4.86 o 
   8   2   2       12.38       12.20      3.20 o 
   9   2   2       25.51       22.14      4.29 o 
  10   2   2       58.90       67.71      7.12 o 
  11   2   2       98.06      102.29      9.26 o 
  12   2   2       55.00       55.51      8.97 o 
  13   2   2       33.55       34.61      8.31 o 
  14   2   2        6.52        8.47      8.97 o 
 -14   3   2        0.93        7.84      6.59 o 
 -13   3   2       21.65        2.34      8.73 o 
 -12   3   2        7.80       13.63      5.13 o 
 -11   3   2      145.14      147.03     12.05 o 
 -10   3   2        4.82        7.02      3.90 o 
  -9   3   2        0.68       -0.78      3.06 o 
  -8   3   2       28.10       29.54      4.40 o 
  -7   3   2      610.28      556.64     29.56 o 
  -6   3   2      403.81      424.53     17.65 o 
  -5   3   2      240.07      222.08      9.02 o 
  -4   3   2        4.29        5.90      1.29 o 
  -3   3   2        6.44        6.78      1.26 o 
  -2   3   2      438.45      440.88     15.91 o 
  -1   3   2       12.84       14.06      1.63 o 
   0   3   2       44.87       47.83      4.01 o 
   1   3   2      241.52      232.76      8.71 o 
   2   3   2      238.68      225.76      8.60 o 
   3   3   2      484.09      469.88     17.01 o 
   4   3   2       31.93       36.53      3.51 o 
   5   3   2      895.47      916.56     32.51 o 
   6   3   2      138.94      155.87      7.63 o 
   7   3   2      204.80      218.68      9.91 o 
   8   3   2      226.78      226.85     15.28 o 
   9   3   2       39.32       38.80      5.81 o 
  10   3   2      401.83      444.94     22.35 o 
  11   3   2      263.04      298.87     30.17 o 
  12   3   2        5.15        5.32      5.79 o 
  13   3   2        0.14        6.28      6.71 o 
  14   3   2       57.17       48.78     12.28 o 
 -14   4   2        9.92        0.34     10.66 o 
 -13   4   2       14.11       18.74      5.86 o 
 -12   4   2       35.37       42.09      6.84 o 
 -11   4   2        5.79        2.20      4.53 o 
 -10   4   2      158.75      160.45     12.27 o 
  -9   4   2      230.77      224.49     17.62 o 
  -8   4   2        0.02       -3.59      2.39 o 
  -7   4   2        0.06        1.24      2.60 o 
  -6   4   2       76.54       83.12      5.63 o 
  -5   4   2        6.57        6.70      1.55 o 
  -4   4   2       19.01       19.60      2.09 o 
  -3   4   2       30.07       28.64      2.35 o 
  -2   4   2       10.71       10.34      1.44 o 
  -1   4   2      264.09      238.07      9.11 o 
   0   4   2     3318.91     3179.21    108.36 o 
   1   4   2       46.46       52.63      2.85 o 
   2   4   2       10.04       11.13      1.67 o 
   3   4   2       41.83       39.99      2.76 o 
   4   4   2      478.67      455.90     16.85 o 
   5   4   2      223.42      242.50      9.84 o 
   6   4   2       43.81       38.14      3.28 o 
   7   4   2        2.68        2.76      1.89 o 
   8   4   2      280.53      295.71     16.81 o 
   9   4   2      117.50      114.98      8.98 o 
  10   4   2       90.46       91.26      8.28 o 
  11   4   2      102.76      103.99     11.06 o 
  12   4   2      189.88      199.83     23.30 o 
  13   4   2        3.75       12.99      7.16 o 
 -13   5   2       30.95       48.54      8.99 o 
 -12   5   2       42.81       53.08     12.39 o 
 -11   5   2       22.19       25.66      5.75 o 
 -10   5   2       59.74       59.35      7.25 o 
  -9   5   2      174.24      180.45     14.41 o 
  -8   5   2        3.47        4.19      3.05 o 
  -7   5   2      209.54      188.69     11.85 o 
  -6   5   2       23.25       29.71      2.85 o 
  -5   5   2      339.55      324.41     12.56 o 
  -4   5   2      297.17      317.42     12.26 o 
  -3   5   2       85.37       86.10      4.55 o 
  -2   5   2      221.12      241.57      9.40 o 
  -1   5   2        1.54        0.49      0.88 o 
   0   5   2      384.59      420.43     15.28 o 
   1   5   2       64.90       68.58      3.50 o 
   2   5   2     1711.11     1757.15     60.46 o 
   3   5   2      495.84      486.77     17.75 o 
   4   5   2     4081.00     4306.03    146.93 o 
   5   5   2       15.00       20.75      2.38 o 
   6   5   2        0.92       -1.96      1.62 o 
   7   5   2      140.74      134.81      7.29 o 
   8   5   2      122.31      139.03     11.29 o 
   9   5   2        8.25        9.29      4.21 o 
  10   5   2       34.72       34.79      6.32 o 
  11   5   2       37.74       18.52      5.88 o 
  12   5   2        5.08       11.72      5.46 o 
  13   5   2        2.13        7.10      7.16 o 
 -13   6   2        0.45        4.14      5.08 o 
 -12   6   2       35.14       37.84      7.67 o 
 -11   6   2       20.90       14.12      5.26 o 
 -10   6   2        0.10       -0.38      3.83 o 
  -9   6   2       16.86       21.30      4.49 o 
  -8   6   2       23.26       24.14      4.49 o 
  -7   6   2       23.74       26.83      4.18 o 
  -6   6   2       68.48       74.80      4.78 o 
  -5   6   2      523.87      511.86     19.10 o 
  -4   6   2        4.50        4.75      1.61 o 
  -3   6   2     1312.40     1316.49     45.99 o 
  -2   6   2      111.59      117.05      5.66 o 
  -1   6   2      949.49      973.10     34.16 o 
   0   6   2      873.53      882.17     34.15 o 
   1   6   2     1288.46     1306.39     55.36 o 
   2   6   2     1902.25     1917.15     66.14 o 
   3   6   2     1079.26     1130.24     43.69 o 
   4   6   2      114.66      123.19      6.18 o 
   5   6   2      126.09      129.78      9.70 o 
   6   6   2      422.17      409.78     15.84 o 
   7   6   2       54.46       71.80      5.13 o 
   8   6   2       18.15       26.18      3.60 o 
   9   6   2       25.75       36.54      5.83 o 
  10   6   2       21.25       21.83      6.41 o 
  11   6   2        1.08        9.01      6.58 o 
  12   6   2       31.46       27.89      6.38 o 
  13   6   2        5.09       14.87      6.36 o 
 -13   7   2       11.00       13.56      8.86 o 
 -12   7   2        7.67       10.03      5.37 o 
 -11   7   2       26.32       29.90      6.17 o 
 -10   7   2        7.93       10.76      4.59 o 
  -9   7   2       33.09       33.67      5.25 o 
  -8   7   2      270.44      279.12     16.28 o 
  -7   7   2       10.24       11.66      3.36 o 
  -6   7   2      336.69      342.29     13.66 o 
  -5   7   2       11.60       12.26      2.25 o 
  -4   7   2       18.87       16.19      2.40 o 
  -3   7   2      534.84      524.05     19.35 o 
  -2   7   2     1352.99     1450.10     55.47 o 
  -1   7   2      113.90      129.01      5.98 o 
   0   7   2     5072.27     5385.29    200.60 o 
   1   7   2      344.30      372.74     15.54 o 
   2   7   2      115.18      113.11      6.47 o 
   3   7   2        0.02       -0.54      1.61 o 
   4   7   2       39.01       32.13      3.42 o 
   5   7   2        0.05       -1.31      1.62 o 
   6   7   2        2.33        4.81      1.93 o 
   7   7   2       76.74       93.82      7.46 o 
   8   7   2        1.17        2.15      2.65 o 
   9   7   2       26.75       22.29      5.14 o 
  10   7   2       27.75       19.20      6.68 o 
  11   7   2        2.65       -1.56      5.53 o 
  12   7   2        0.64        7.40     10.91 o 
  13   7   2        4.48       10.39      7.18 o 
 -13   8   2        5.26        6.89      6.45 o 
 -12   8   2        0.97        6.86      5.47 o 
 -11   8   2        2.21       11.57      5.19 o 
 -10   8   2       28.56       13.36      5.10 o 
  -9   8   2      125.15      112.70      9.72 o 
  -8   8   2       21.88       20.95      4.25 o 
  -7   8   2        0.23       -1.20      2.69 o 
  -6   8   2       14.46       20.72      2.84 o 
  -5   8   2       52.84       66.17      4.70 o 
  -4   8   2        1.86        0.15      1.65 o 
  -3   8   2       59.46       55.83      4.39 o 
  -2   8   2      271.08      273.25     10.92 o 
  -1   8   2       12.68       17.00      1.89 o 
   0   8   2      105.09      107.71      6.38 o 
   1   8   2     2820.91     2893.72    108.76 o 
   2   8   2        6.42       18.05      2.48 o 
   3   8   2       37.59       32.21      3.42 o 
   4   8   2      312.68      311.18     13.77 o 
   5   8   2      426.37      414.38     17.75 o 
   6   8   2        2.70        2.77      2.18 o 
   7   8   2      228.54      232.21     13.91 o 
   8   8   2        2.35        1.21      2.96 o 
   9   8   2      102.35       87.09     30.96 o 
  10   8   2        5.38        8.89     11.38 o 
  11   8   2        3.49        5.12      9.28 o 
  12   8   2       11.03       17.62      8.91 o 
  13   8   2        2.75       10.43     10.84 o 
 -12   9   2        2.58        1.63      5.18 o 
 -11   9   2       34.03       31.21      6.55 o 
 -10   9   2       94.96      106.93      9.98 o 
  -9   9   2        2.89        4.11      3.98 o 
  -8   9   2       12.64       16.87      4.24 o 
  -7   9   2        0.04        3.63      2.90 o 
  -6   9   2       26.02       31.09      3.40 o 
  -5   9   2       15.62       17.25      2.65 o 
  -4   9   2      148.07      160.67     14.46 o 
  -3   9   2      107.99      117.04      6.34 o 
  -2   9   2       47.27       51.19      3.73 o 
  -1   9   2       92.42      103.39      6.92 o 
   0   9   2        3.77        6.37      2.91 o 
   1   9   2       62.15       71.55      5.14 o 
   2   9   2      720.32      723.65     29.00 o 
   3   9   2       23.75       27.42      3.34 o 
   4   9   2       17.88       20.04      3.77 o 
   5   9   2       23.56       17.91      3.34 o 
   6   9   2      785.33      757.50     34.82 o 
   7   9   2       25.20       23.03      4.11 o 
   8   9   2       32.83       46.60      5.63 o 
   9   9   2       13.53       20.02     17.11 o 
  10   9   2      238.54      274.14     36.18 o 
  11   9   2       41.75       58.80     10.29 o 
  12   9   2        0.83       13.48      5.82 o 
 -12  10   2       36.45       30.03     10.86 o 
 -11  10   2        0.02        2.94      6.08 o 
 -10  10   2       28.54       41.42      7.93 o 
  -9  10   2        0.43        2.04      4.21 o 
  -8  10   2        2.16        0.51      3.45 o 
  -7  10   2        1.54        3.39      3.30 o 
  -6  10   2       86.81      100.19      6.42 o 
  -5  10   2       73.03       83.76      5.65 o 
  -4  10   2       65.60       73.57      9.03 o 
  -3  10   2        0.05       -0.14      2.05 o 
  -2  10   2        3.34        0.86      2.09 o 
  -1  10   2      109.63      109.33      7.01 o 
   0  10   2       36.81       40.37      4.85 o 
   1  10   2       12.73       10.17      2.28 o 
   2  10   2        6.35        6.48      2.21 o 
   3  10   2      217.03      229.66     11.59 o 
   4  10   2        0.07       -0.28      1.95 o 
   5  10   2        8.52        8.73      2.61 o 
   6  10   2       15.90       14.46      3.32 o 
   7  10   2      404.46      366.86     19.10 o 
   8  10   2       12.39       14.90      4.66 o 
   9  10   2       11.98       41.11      8.84 o 
  10  10   2       26.15       32.33      8.07 o 
  11  10   2       52.01       54.68     24.73 o 
  12  10   2        0.89       11.74      6.54 o 
 -12  11   2        0.10       14.31      7.55 o 
 -11  11   2        1.26       -3.32      5.68 o 
 -10  11   2       22.55       32.25      7.71 o 
  -9  11   2      116.49      137.27     13.13 o 
  -8  11   2       25.26       39.75     17.07 o 
  -7  11   2      129.64      122.47     14.95 o 
  -6  11   2      164.52      148.10      9.12 o 
  -5  11   2        5.75       12.51      3.00 o 
  -4  11   2       19.34       16.58      3.53 o 
  -3  11   2      108.12      100.69      8.06 o 
  -2  11   2       62.62       54.49      4.82 o 
  -1  11   2       18.80       26.56      3.52 o 
   0  11   2       27.29       30.53      3.71 o 
   1  11   2      384.24      367.13     16.21 o 
   2  11   2      454.23      409.14     17.83 o 
   3  11   2        7.59        6.32      3.18 o 
   4  11   2        1.50        1.67      2.35 o 
   5  11   2       80.12       77.02      7.03 o 
   6  11   2      181.90      178.11     11.98 o 
   7  11   2       35.64       36.28      5.10 o 
   8  11   2       30.25       22.58      4.94 o 
   9  11   2        8.66       15.40      6.48 o 
  10  11   2       73.20       92.98     13.49 o 
  11  11   2       25.29       16.72      6.54 o 
 -11  12   2        2.39       12.77     11.18 o 
 -10  12   2       21.59       17.03      9.62 o 
  -9  12   2       39.41       44.80     16.29 o 
  -8  12   2        3.13        1.08      6.65 o 
  -7  12   2      507.90      463.48     57.35 o 
  -6  12   2      269.71      270.16     15.69 o 
  -5  12   2       42.56       46.58      5.62 o 
  -4  12   2       95.03       91.95      7.83 o 
  -3  12   2       40.98       39.83      4.97 o 
  -2  12   2      379.03      366.99     18.94 o 
  -1  12   2      156.10      156.78     10.76 o 
   0  12   2      108.84      108.27      7.84 o 
   1  12   2      300.31      315.15     16.54 o 
   2  12   2      398.89      407.90     20.46 o 
   3  12   2       43.23       52.32      5.51 o 
   4  12   2       11.96        9.63      3.38 o 
   5  12   2       76.69       73.84      7.10 o 
   6  12   2       24.23       22.50      4.44 o 
   7  12   2        3.71        3.21      3.79 o 
   8  12   2        0.01       -1.36      3.48 o 
   9  12   2      127.62      120.72     31.64 o 
  10  12   2        4.30       22.28      6.92 o 
  11  12   2        4.48       13.03     12.77 o 
 -10  13   2        6.15        3.21      8.46 o 
  -9  13   2       28.96       36.23     18.40 o 
  -8  13   2      146.26      173.10     26.63 o 
  -7  13   2       35.49       63.89     15.72 o 
  -6  13   2       32.08       31.32      5.10 o 
  -5  13   2       27.40       27.66      4.57 o 
  -4  13   2      173.84      180.32     12.20 o 
  -3  13   2       50.55       53.58      6.17 o 
  -2  13   2       28.79       33.95      4.94 o 
  -1  13   2      664.40      653.69     30.65 o 
   0  13   2      464.95      419.03     21.28 o 
   1  13   2      639.25      667.49     31.34 o 
   2  13   2      170.45      161.07     14.36 o 
   3  13   2      133.40      115.70     10.90 o 
   4  13   2       51.10       52.89      6.20 o 
   5  13   2       30.24       31.59      5.14 o 
   6  13   2        9.40       10.36      3.81 o 
   7  13   2       13.64       15.59      6.43 o 
   8  13   2        0.04        1.83      4.15 o 
   9  13   2        0.49        4.72      5.87 o 
  10  13   2        0.29        1.09      5.21 o 
 -10  14   2        5.33        8.65      9.44 o 
  -9  14   2       10.19       27.24      9.76 o 
  -8  14   2       76.60      102.04     21.07 o 
  -7  14   2       37.74       40.30      9.14 o 
  -6  14   2        2.25        2.74      3.75 o 
  -5  14   2       13.37       13.89      4.16 o 
  -4  14   2       32.05       35.48      5.54 o 
  -3  14   2       31.97       40.86      5.70 o 
  -2  14   2      400.41      385.49     20.04 o 
  -1  14   2      783.96      748.05     34.96 o 
   0  14   2      286.90      274.34     23.01 o 
   1  14   2       22.36       18.38      4.22 o 
   2  14   2       15.90       20.84      9.08 o 
   3  14   2      182.51      182.06     14.97 o 
   4  14   2       13.62       12.82      5.46 o 
   5  14   2       13.30       16.49      5.33 o 
   6  14   2       44.84       44.82      7.57 o 
   7  14   2       26.52       35.35      6.69 o 
   8  14   2        0.04        1.18      6.00 o 
   9  14   2        0.55        9.55      9.15 o 
  -9  15   2        7.57       -2.45     10.68 o 
  -8  15   2       10.38       20.62     10.35 o 
  -7  15   2        1.36       10.51      7.86 o 
  -6  15   2        0.95        0.04      3.87 o 
  -5  15   2       24.72       31.57      5.95 o 
  -4  15   2       13.78       15.85      4.68 o 
  -3  15   2      270.66      268.23     16.74 o 
  -2  15   2        0.39        0.66      3.42 o 
  -1  15   2        3.14        6.38      3.91 o 
   0  15   2       51.53       57.04      6.96 o 
   1  15   2      129.83      123.25     12.17 o 
   2  15   2       20.90       17.86      5.29 o 
   3  15   2      111.95       95.49     19.19 o 
   4  15   2        0.53        1.12      4.22 o 
   5  15   2       12.09        4.66     10.56 o 
   6  15   2        2.33       -1.23      4.55 o 
   7  15   2        5.80        7.90      6.36 o 
   8  15   2        0.92        9.43      6.64 o 
   9  15   2        4.42       -4.88      9.76 o 
  -8  16   2       33.09       21.59     14.03 o 
  -7  16   2       17.37       26.24     16.94 o 
  -6  16   2       13.14       14.23      5.11 o 
  -5  16   2        4.44       -5.09      3.80 o 
  -4  16   2       43.09       33.52      6.14 o 
  -3  16   2       20.23       12.76      4.29 o 
  -2  16   2       14.39       11.04      4.36 o 
  -1  16   2        8.41       15.39      4.70 o 
   0  16   2        1.49        2.76      4.33 o 
   1  16   2       60.53       45.74      7.76 o 
   2  16   2        8.32       10.26      5.13 o 
   3  16   2        0.13        6.74      4.69 o 
   4  16   2       52.44       58.27      8.86 o 
   5  16   2        0.11        0.81      4.70 o 
   6  16   2        0.24        8.81      5.07 o 
   7  16   2        1.28        3.25      5.70 o 
   8  16   2        0.94       -4.27      7.03 o 
  -7  17   2        4.41        3.40     10.46 o 
  -6  17   2        9.59       18.60      8.77 o 
  -5  17   2        3.06       -4.68      4.20 o 
  -4  17   2        5.59        9.01      6.33 o 
  -3  17   2        4.02       -0.92      3.96 o 
  -2  17   2        7.22        6.83      4.42 o 
  -1  17   2        0.53       -3.31      3.51 o 
   0  17   2       25.26       32.29      6.74 o 
   1  17   2        0.27        2.69      3.99 o 
   2  17   2        8.92       11.41      5.13 o 
   3  17   2       30.58       21.93      6.01 o 
   4  17   2        4.14        6.83      5.19 o 
   5  17   2        3.51       12.50      6.07 o 
   6  17   2        9.47       20.95      6.61 o 
   7  17   2       30.43       36.55     10.91 o 
  -6  18   2        3.16       -3.37      6.94 o 
  -5  18   2       13.55       21.87      8.03 o 
  -4  18   2       11.79       18.79      5.67 o 
  -3  18   2       19.87       35.01      6.45 o 
  -2  18   2       18.63       22.03      6.29 o 
  -1  18   2        7.88        8.46      6.29 o 
   0  18   2        1.14        0.31      4.53 o 
   1  18   2        7.39        8.89      4.48 o 
   2  18   2       13.33       16.01      5.67 o 
   3  18   2       10.12       14.88      7.93 o 
   4  18   2        6.38       11.91      6.34 o 
   5  18   2       50.07       71.09     11.00 o 
   6  18   2       95.70      106.03     13.58 o 
  -4  19   2       21.38       25.83     12.41 o 
  -3  19   2        4.97        6.40      5.88 o 
  -2  19   2       50.40       56.36     10.01 o 
  -1  19   2        3.93        5.93      6.08 o 
   0  19   2        0.31        6.13      5.23 o 
   1  19   2        9.41        3.84      5.54 o 
   2  19   2        3.55        1.76      5.38 o 
   3  19   2       59.99       76.51     19.90 o 
   4  19   2       12.37       22.85      8.81 o 
  -2  20   2       12.33       14.36     21.82 o 
  -1  20   2        2.18       -1.29     21.07 o 
   0  20   2        0.42       -6.30     19.99 o 
   1  20   2        0.01       16.46     21.07 o 
 -13   1   3        3.53        5.27      4.98 o 
 -12   1   3        3.62        3.00      4.34 o 
 -11   1   3        0.47        1.47      4.20 o 
 -10   1   3       32.94       25.64      5.28 o 
  -9   1   3       44.74       43.29      5.78 o 
  -8   1   3      144.55      137.39     10.18 o 
  -7   1   3        4.71        8.45      2.98 o 
  -6   1   3      272.01      270.40     17.70 o 
  -5   1   3    13687.20    13574.00    460.36 o 
  -4   1   3      121.64      115.49      8.33 o 
  -3   1   3      225.40      210.46      8.38 o 
  -2   1   3      877.03      884.39     31.03 o 
  -1   1   3     1378.39     1254.39     43.45 o 
   0   1   3       90.75       86.88      4.25 o 
   1   1   3     2011.47     2067.92     70.88 o 
   2   1   3       15.23        9.35      1.32 o 
   3   1   3      379.30      364.30     13.61 o 
   4   1   3      165.05      161.70      7.16 o 
   5   1   3      588.66      657.84     23.91 o 
   6   1   3      115.06      114.27      6.33 o 
   7   1   3        2.74        3.60      2.07 o 
   8   1   3       17.83       16.17      3.02 o 
   9   1   3       34.04       37.27      5.04 o 
  10   1   3        3.36        2.80      3.97 o 
  11   1   3       20.59       22.06      6.19 o 
  12   1   3       15.96       14.90      7.95 o 
  13   1   3        0.81        3.26      8.77 o 
 -13   2   3        1.32        2.73      4.22 o 
 -12   2   3        5.77        2.08      4.58 o 
 -11   2   3        1.21        5.10      4.44 o 
 -10   2   3        8.57        4.72      8.85 o 
  -9   2   3      185.43      203.39     13.67 o 
  -8   2   3       60.82       66.64      6.52 o 
  -7   2   3       44.19       42.16      6.76 o 
  -6   2   3     1607.11     1577.94     67.85 o 
  -5   2   3     2712.89     2725.67     93.73 o 
  -4   2   3      134.94      140.34      6.45 o 
  -3   2   3      126.22      128.72      5.95 o 
  -2   2   3      713.65      697.27     24.80 o 
  -1   2   3      637.98      638.02     22.68 o 
   0   2   3        0.16        5.39      1.20 o 
   1   2   3     2573.80     2402.78     90.60 o 
   2   2   3      974.45      981.30     38.04 o 
   3   2   3        0.02        1.64      1.13 o 
   4   2   3     2706.34     2905.41     99.68 o 
   5   2   3      133.81      134.85      6.70 o 
   6   2   3       82.76       98.87      5.86 o 
   7   2   3      108.77      116.93      7.41 o 
   8   2   3       56.45       64.54      5.10 o 
   9   2   3       14.60       14.27      4.43 o 
  10   2   3       12.51       17.17      5.04 o 
  11   2   3      154.34      170.66     14.61 o 
  12   2   3       13.37       19.14      8.27 o 
  13   2   3        2.35        5.72      8.74 o 
 -13   3   3        3.12       -2.26      4.66 o 
 -12   3   3       73.24       65.33      8.52 o 
 -11   3   3       60.79       63.36      8.03 o 
 -10   3   3       18.52        8.33      4.35 o 
  -9   3   3      130.36      143.50     17.85 o 
  -8   3   3       89.19       84.25     10.00 o 
  -7   3   3      185.94      178.98     11.60 o 
  -6   3   3        0.24        1.58      2.41 o 
  -5   3   3       17.72       24.23      2.45 o 
  -4   3   3       11.90       12.07      1.96 o 
  -3   3   3       78.04       98.58      5.04 o 
  -2   3   3      845.67      826.54     31.95 o 
  -1   3   3       74.31       60.18      3.52 o 
   0   3   3      321.46      346.19     12.82 o 
   1   3   3       12.06        9.87      1.93 o 
   2   3   3       84.08       86.37      5.22 o 
   3   3   3       22.16       18.06      1.84 o 
   4   3   3       29.81       25.95      2.49 o 
   5   3   3       21.49       30.94      2.89 o 
   6   3   3      106.32      106.81      6.60 o 
   7   3   3      199.43      186.81      9.15 o 
   8   3   3      251.35      250.42     12.78 o 
   9   3   3      330.84      353.59     21.25 o 
  10   3   3      185.93      186.96     14.81 o 
  11   3   3        6.31        9.93      5.26 o 
  12   3   3       11.57       10.54      6.39 o 
  13   3   3       21.59       28.00     11.28 o 
 -13   4   3        5.84       -0.42      4.67 o 
 -12   4   3        3.13        4.92      4.70 o 
 -11   4   3        1.31        6.84      6.04 o 
 -10   4   3        0.80       -5.12      3.42 o 
  -9   4   3       19.22        8.26      3.61 o 
  -8   4   3      213.51      199.91     13.02 o 
  -7   4   3      224.38      205.13     12.68 o 
  -6   4   3       47.15       59.82      5.82 o 
  -5   4   3      378.61      382.33     14.68 o 
  -4   4   3      108.32       97.85      5.20 o 
  -3   4   3      378.33      373.02     14.05 o 
  -2   4   3       68.66       71.66      4.12 o 
  -1   4   3      553.33      574.49     20.64 o 
   0   4   3        8.44        8.72      1.44 o 
   1   4   3     2314.96     2240.22     76.88 o 
   2   4   3       72.98       68.97      4.56 o 
   3   4   3      112.07      128.38      6.05 o 
   4   4   3       93.44       95.71      5.43 o 
   5   4   3       90.67      107.99      5.89 o 
   6   4   3       11.59       19.80      3.44 o 
   7   4   3      138.90      160.04     10.10 o 
   8   4   3      567.45      549.26     23.27 o 
   9   4   3        2.13       -0.02      3.47 o 
  10   4   3       19.26       16.43      6.49 o 
  11   4   3      339.32      318.46     22.15 o 
  12   4   3        0.56        5.13      6.05 o 
  13   4   3        2.33        1.71     10.23 o 
 -13   5   3       11.20       14.45      6.16 o 
 -12   5   3       50.39       53.70      7.73 o 
 -11   5   3        7.72        7.56      6.03 o 
 -10   5   3        9.82       11.27      5.65 o 
  -9   5   3        4.66        8.07      3.73 o 
  -8   5   3       37.80       37.48      5.13 o 
  -7   5   3        0.12       -1.86      3.49 o 
  -6   5   3      113.07      121.26     10.64 o 
  -5   5   3       41.29       45.89      5.13 o 
  -4   5   3       82.24       83.83      6.73 o 
  -3   5   3      316.04      311.58     12.11 o 
  -2   5   3       52.78       57.27      3.70 o 
  -1   5   3      111.71      111.06      5.35 o 
   0   5   3      572.61      558.68     20.20 o 
   1   5   3        5.31        3.19      1.27 o 
   2   5   3     1321.61     1388.74     52.67 o 
   3   5   3        1.04        1.11      1.33 o 
   4   5   3       67.40       64.27      4.08 o 
   5   5   3        1.85       -1.45      1.52 o 
   6   5   3      194.51      207.24     10.87 o 
   7   5   3       34.82       36.59      4.85 o 
   8   5   3      116.71      130.80      8.55 o 
   9   5   3      356.50      356.77     27.31 o 
  10   5   3        2.12        5.97      4.46 o 
  11   5   3       15.24       19.44      7.38 o 
  12   5   3        0.64       -1.25      5.30 o 
  13   5   3       12.84        2.70     15.92 o 
 -13   6   3        0.01        8.77      5.84 o 
 -12   6   3        6.38       14.91      6.06 o 
 -11   6   3       20.10       10.05      5.87 o 
 -10   6   3       70.66       71.51      8.20 o 
  -9   6   3        7.85        6.50      3.88 o 
  -8   6   3       39.50       52.90      7.19 o 
  -7   6   3        0.02       -1.41      2.40 o 
  -6   6   3       47.59       47.56      4.39 o 
  -5   6   3      151.30      160.24      7.80 o 
  -4   6   3        6.86        5.56      1.78 o 
  -3   6   3     1395.09     1508.25     57.76 o 
  -2   6   3       31.22       33.76      2.84 o 
  -1   6   3      263.91      267.64     10.53 o 
   0   6   3        6.73        7.29      2.20 o 
   1   6   3     2953.06     3167.92    108.35 o 
   2   6   3      314.60      342.08     12.95 o 
   3   6   3       74.10       82.27      4.86 o 
   4   6   3       28.93       23.69      2.61 o 
   5   6   3      143.60      138.62      8.10 o 
   6   6   3        8.26       11.14      2.62 o 
   7   6   3       22.61       21.86      3.44 o 
   8   6   3       25.88       25.55      3.70 o 
   9   6   3       38.35       45.90      6.54 o 
  10   6   3       18.58       20.50      5.55 o 
  11   6   3        2.94        1.16      5.27 o 
  12   6   3        0.04        2.66      5.88 o 
  13   6   3        0.01       -4.88      9.01 o 
 -13   7   3        0.00        1.18      6.74 o 
 -12   7   3        3.26        2.28      5.25 o 
 -11   7   3        0.12       -1.08      4.74 o 
 -10   7   3        4.81        6.24      4.53 o 
  -9   7   3        9.14       18.13      4.79 o 
  -8   7   3      112.58      104.70     11.74 o 
  -7   7   3       11.27       10.52      4.62 o 
  -6   7   3        9.07        6.79      2.81 o 
  -5   7   3        0.24       -0.68      1.65 o 
  -4   7   3      109.97      106.63      5.96 o 
  -3   7   3      627.72      660.40     24.06 o 
  -2   7   3      750.99      821.54     32.19 o 
  -1   7   3      901.06      930.25     33.08 o 
   0   7   3      133.31      142.90      6.46 o 
   1   7   3       46.47       45.12      3.66 o 
   2   7   3      829.36      778.15     27.87 o 
   3   7   3      199.07      190.97     11.37 o 
   4   7   3       41.84       46.73      3.89 o 
   5   7   3        8.29        8.74      2.35 o 
   6   7   3        6.38        4.85      4.02 o 
   7   7   3        9.92       10.66      3.14 o 
   8   7   3       50.00       56.27      6.25 o 
   9   7   3        9.44       13.92      6.04 o 
  10   7   3        7.54        7.58      6.21 o 
  11   7   3        2.78       18.43      9.93 o 
  12   7   3        0.02        4.76      5.48 o 
 -12   8   3        0.73        3.47      7.49 o 
 -11   8   3       18.23       32.45      6.68 o 
 -10   8   3        0.96       -3.52      4.44 o 
  -9   8   3      107.40      105.14     10.42 o 
  -8   8   3       15.27       10.28      3.96 o 
  -7   8   3       27.88       33.97      4.84 o 
  -6   8   3       64.89       64.10      5.40 o 
  -5   8   3        2.43        1.31      1.93 o 
  -4   8   3       61.80       65.06      5.21 o 
  -3   8   3      380.72      389.38     15.11 o 
  -2   8   3        2.26        6.53      1.76 o 
  -1   8   3        0.54        0.26      1.69 o 
   0   8   3       44.39       55.98      5.58 o 
   1   8   3        0.69        0.18      1.66 o 
   2   8   3       29.00       29.59      3.19 o 
   3   8   3       44.58       29.01      3.39 o 
   4   8   3       78.02       86.97      7.13 o 
   5   8   3       51.47       59.61      5.80 o 
   6   8   3        1.87        3.99      3.21 o 
   7   8   3      756.67      747.26     34.81 o 
   8   8   3        0.10        5.56      3.10 o 
   9   8   3        4.84        1.87      5.00 o 
  10   8   3        1.28        4.57      5.22 o 
  11   8   3        0.03       -2.70      4.96 o 
  12   8   3        0.07        1.41      5.79 o 
 -12   9   3        2.24        3.83      5.54 o 
 -11   9   3        3.08        2.96      6.88 o 
 -10   9   3        0.00        2.34      4.77 o 
  -9   9   3        2.61       -0.86      3.83 o 
  -8   9   3       89.90       90.40     11.17 o 
  -7   9   3       81.91       85.47     10.00 o 
  -6   9   3      103.23       96.26      7.00 o 
  -5   9   3        4.08        4.81      2.17 o 
  -4   9   3       10.55       14.11      2.51 o 
  -3   9   3       48.69       49.28      4.50 o 
  -2   9   3      445.01      460.04     19.36 o 
  -1   9   3       24.77       33.70      4.64 o 
   0   9   3      424.49      435.59     18.44 o 
   1   9   3      162.53      174.43     10.81 o 
   2   9   3        2.84        3.25      1.86 o 
   3   9   3        0.79        0.32      2.01 o 
   4   9   3      364.28      323.72     19.31 o 
   5   9   3        0.44        3.93      2.60 o 
   6   9   3      474.65      479.58     23.57 o 
   7   9   3      137.42      131.36     11.80 o 
   8   9   3      229.17      239.06     21.10 o 
   9   9   3        0.19        7.49      6.91 o 
  10   9   3        6.83        1.61      5.51 o 
  11   9   3        4.17        5.62      8.06 o 
  12   9   3       11.89       15.13      7.24 o 
 -12  10   3       16.45       16.82      7.76 o 
 -11  10   3        1.68        4.26      5.50 o 
 -10  10   3       22.20       26.99      6.95 o 
  -9  10   3        0.48        2.41      4.47 o 
  -8  10   3        2.04        2.26      3.83 o 
  -7  10   3       93.51       94.05     13.37 o 
  -6  10   3      238.63      216.19     13.40 o 
  -5  10   3        2.28        1.05      2.63 o 
  -4  10   3        1.18       -1.71      2.26 o 
  -3  10   3       94.90      117.42      9.30 o 
  -2  10   3       51.91       68.69      5.57 o 
  -1  10   3      412.86      393.95     17.08 o 
   0  10   3       80.10       90.87      6.29 o 
   1  10   3       20.99       23.40      3.15 o 
   2  10   3        5.03        6.23      2.65 o 
   3  10   3       51.67       52.47      5.55 o 
   4  10   3       40.19       37.19      6.33 o 
   5  10   3        0.02       -1.02      2.41 o 
   6  10   3       83.82       78.81     10.70 o 
   7  10   3      642.44      643.52     30.83 o 
   8  10   3      221.62      225.03     17.51 o 
   9  10   3       24.68       40.80     21.72 o 
  10  10   3        5.01        2.20      5.82 o 
  11  10   3        1.37        7.02      5.79 o 
 -11  11   3       10.65       -4.91      8.64 o 
 -10  11   3       76.64       74.52     13.13 o 
  -9  11   3      208.74      186.21     20.09 o 
  -8  11   3        1.45        0.68      5.31 o 
  -7  11   3       48.90       43.38      7.30 o 
  -6  11   3      144.85      121.41      9.78 o 
  -5  11   3       57.72       61.80      5.55 o 
  -4  11   3       38.85       50.53      5.25 o 
  -3  11   3        8.88        9.38      2.68 o 
  -2  11   3      178.67      186.87     10.40 o 
  -1  11   3       38.25       45.43      5.63 o 
   0  11   3        0.08       -1.36      1.83 o 
   1  11   3       23.31       28.01      3.97 o 
   2  11   3        7.29        7.85      3.09 o 
   3  11   3        6.14       10.97      3.06 o 
   4  11   3       12.64       10.70      3.31 o 
   5  11   3        2.94        2.66      3.22 o 
   6  11   3      157.19      126.76     15.13 o 
   7  11   3       13.96       10.13      5.55 o 
   8  11   3      113.56      115.30     10.18 o 
   9  11   3        0.59        5.71      5.82 o 
  10  11   3        5.85       11.73      6.51 o 
  11  11   3        0.22       11.45      7.01 o 
 -11  12   3       11.14        6.18      9.62 o 
 -10  12   3        1.31       -1.53      7.56 o 
  -9  12   3       16.26        8.43      7.88 o 
  -8  12   3       42.82       45.40     10.06 o 
  -7  12   3      179.97      199.24     27.10 o 
  -6  12   3      148.20      136.43     23.90 o 
  -5  12   3        0.98        5.44      2.84 o 
  -4  12   3       98.58      101.56     10.02 o 
  -3  12   3        0.75        3.55      2.55 o 
  -2  12   3      583.52      588.96     24.91 o 
  -1  12   3        2.40        4.10      2.43 o 
   0  12   3      122.61      125.62     12.14 o 
   1  12   3       23.59       19.80      5.24 o 
   2  12   3       77.33       70.51      6.83 o 
   3  12   3        0.76        2.97      2.68 o 
   4  12   3       30.90       21.47      7.06 o 
   5  12   3      172.12      149.26     11.36 o 
   6  12   3        2.81        7.66      3.71 o 
   7  12   3        8.52        3.21      3.95 o 
   8  12   3       23.00       24.89      8.29 o 
   9  12   3       64.28       65.65     10.92 o 
  10  12   3        2.11        4.84      5.70 o 
  11  12   3        6.85       11.44      8.38 o 
 -10  13   3       38.06       67.05     13.66 o 
  -9  13   3        0.79        5.56      7.67 o 
  -8  13   3       66.33       73.09     12.29 o 
  -7  13   3        1.13        4.34     10.10 o 
  -6  13   3       50.89       57.46     10.35 o 
  -5  13   3      138.04      154.68     11.44 o 
  -4  13   3      213.45      237.02     14.65 o 
  -3  13   3      122.48      110.31      9.06 o 
  -2  13   3      136.78      132.95     10.11 o 
  -1  13   3      842.36      819.02     57.94 o 
   0  13   3        4.37        4.97      3.26 o 
   1  13   3      188.29      162.90     15.09 o 
   2  13   3       64.65       59.73      8.17 o 
   3  13   3      166.85      147.94     11.95 o 
   4  13   3       66.72       66.10      7.13 o 
   5  13   3        0.00        1.13      3.65 o 
   6  13   3       26.66       21.08      5.06 o 
   7  13   3       13.76       15.08      4.90 o 
   8  13   3       40.69       46.97      6.72 o 
   9  13   3        2.47        5.55      6.78 o 
  10  13   3        6.19       15.60      6.44 o 
 -10  14   3        0.85       11.57     10.65 o 
  -9  14   3        4.59       13.96      9.67 o 
  -8  14   3        3.85       -2.71     10.64 o 
  -7  14   3       20.70       19.25      8.35 o 
  -6  14   3      101.69       83.92     10.01 o 
  -5  14   3       47.63       49.42      6.44 o 
  -4  14   3       22.76       27.43      5.36 o 
  -3  14   3      285.63      303.00     17.96 o 
  -2  14   3      120.16      140.59     10.91 o 
  -1  14   3      450.16      437.40     26.58 o 
   0  14   3      501.57      436.19     26.27 o 
   1  14   3       10.29       12.12      4.47 o 
   2  14   3       37.40       44.50      7.23 o 
   3  14   3        8.00        8.19      4.66 o 
   4  14   3        5.68        8.27      7.92 o 
   5  14   3        6.93       10.79      4.35 o 
   6  14   3        1.11        3.32      3.93 o 
   7  14   3       20.42       17.65      5.13 o 
   8  14   3        0.48        3.34      4.49 o 
   9  14   3       10.61       14.87      6.58 o 
  -9  15   3        0.16        4.90     12.43 o 
  -8  15   3        2.97       10.72      9.69 o 
  -7  15   3       18.51       30.78     10.00 o 
  -6  15   3        5.61        6.38      5.32 o 
  -5  15   3       30.37       26.23      5.44 o 
  -4  15   3      239.16      278.81     30.95 o 
  -3  15   3       78.32      108.44      9.72 o 
  -2  15   3        1.15        2.93      3.85 o 
  -1  15   3       37.58       27.83      6.72 o 
   0  15   3       23.48       18.37      5.39 o 
   1  15   3       13.38       12.55      5.66 o 
   2  15   3      139.96      129.25     12.67 o 
   3  15   3       39.45       41.49      7.63 o 
   4  15   3       35.53       47.92      8.08 o 
   5  15   3        1.12       -0.06      4.79 o 
   6  15   3        3.27        5.46      4.75 o 
   7  15   3       15.81       16.30      5.61 o 
   8  15   3        8.04       15.79      6.14 o 
  -8  16   3        5.74       16.38     12.71 o 
  -7  16   3       17.51       20.65     10.38 o 
  -6  16   3       42.59       46.03     16.57 o 
  -5  16   3       50.79       55.36      7.72 o 
  -4  16   3       42.62       56.79      8.06 o 
  -3  16   3       33.86       33.42      6.74 o 
  -2  16   3       13.18       13.56      5.22 o 
  -1  16   3       14.70       12.81      5.27 o 
   0  16   3        0.07        2.27      4.05 o 
   1  16   3       22.55       32.73      6.82 o 
   2  16   3       21.76       12.42      8.22 o 
   3  16   3       31.46       31.87      7.35 o 
   4  16   3        4.70        5.19      6.81 o 
   5  16   3       21.22       19.93      8.72 o 
   6  16   3        5.30        8.38      4.98 o 
   7  16   3        7.08        9.80      5.85 o 
   8  16   3        1.58        2.10      7.40 o 
  -7  17   3       10.15        9.19     13.15 o 
  -6  17   3        7.21        5.55     10.87 o 
  -5  17   3        5.51        8.01      5.13 o 
  -4  17   3       53.21       54.76      8.56 o 
  -3  17   3        0.51       -5.77      4.02 o 
  -2  17   3       59.40       34.30      7.37 o 
  -1  17   3        3.77       10.20      5.24 o 
   0  17   3       24.00       25.60      6.36 o 
   1  17   3        1.92        7.37      5.01 o 
   2  17   3       47.35       67.53      9.85 o 
   3  17   3       42.54       43.22      8.36 o 
   4  17   3       19.73       17.06      6.29 o 
   5  17   3        2.21        3.14      5.09 o 
   6  17   3        0.20        6.19      5.67 o 
   7  17   3       12.66       14.17      9.08 o 
  -5  18   3        2.18       -1.64      5.62 o 
  -4  18   3        0.04        2.68      4.90 o 
  -3  18   3        0.05        0.95      5.15 o 
  -2  18   3        0.33        0.32      4.55 o 
  -1  18   3        4.94        1.83      4.59 o 
   0  18   3        0.28       -2.46      4.28 o 
   1  18   3       17.39       17.56      6.25 o 
   2  18   3       37.09       30.49      7.87 o 
   3  18   3        9.15       21.14      6.63 o 
   4  18   3       31.25       45.96      8.99 o 
   5  18   3        7.60       15.71      7.74 o 
  -4  19   3        0.24        5.58      8.10 o 
  -3  19   3        0.46        2.40      5.49 o 
  -2  19   3        0.88        3.10      5.46 o 
  -1  19   3        0.03        9.00      7.20 o 
   0  19   3        0.28        3.15      6.25 o 
   1  19   3        3.35       -3.36      5.37 o 
   2  19   3        5.02       14.59      8.65 o 
   3  19   3       47.59       66.79     14.43 o 
 -13   0   4        0.08       -7.12      7.05 o 
 -12   0   4        7.36       -1.00     15.31 o 
 -11   0   4       80.58       77.12     12.02 o 
 -10   0   4        6.08        0.36      5.66 o 
  -9   0   4        0.13       -4.36      4.21 o 
  -8   0   4     2434.58     2097.49    127.79 o 
  -7   0   4      373.93      319.02     24.16 o 
  -6   0   4        2.55       12.62      4.31 o 
  -5   0   4     2061.48     2006.18     98.64 o 
  -4   0   4      284.27      325.15     21.81 o 
  -3   0   4        6.11        5.70      2.69 o 
  -2   0   4      333.67      354.14     19.13 o 
  -1   0   4      636.48      595.91     30.52 o 
   0   0   4     2528.54     2351.81    114.29 o 
   1   0   4       35.22       30.05      5.66 o 
   2   0   4     4430.92     4552.53    219.44 o 
   3   0   4     1693.20     1674.37     82.26 o 
   4   0   4       35.69       21.07      5.84 o 
   5   0   4       86.03       81.78      7.03 o 
   6   0   4       71.43       69.01     11.91 o 
   7   0   4       23.93       18.66      5.95 o 
   8   0   4        1.44        0.18      4.19 o 
   9   0   4       46.81       48.09      8.70 o 
  10   0   4        0.32        8.54      8.60 o 
  11   0   4       56.96       53.80     14.91 o 
  12   0   4        8.95        6.23     10.23 o 
  13   0   4       18.06       23.51     16.40 o 
 -13   1   4        1.86        5.80      5.32 o 
 -12   1   4       22.77       21.98      6.03 o 
 -11   1   4        9.22        9.21      4.98 o 
 -10   1   4        6.41        9.53      4.74 o 
  -9   1   4      191.40      218.92     14.46 o 
  -8   1   4      321.94      323.59     17.71 o 
  -7   1   4      224.33      232.35     14.06 o 
  -6   1   4      211.90      217.14     12.98 o 
  -5   1   4     1762.99     1681.28     58.72 o 
  -4   1   4       28.30       30.69      2.92 o 
  -3   1   4      442.31      456.97     17.04 o 
  -2   1   4      427.44      418.23     15.61 o 
  -1   1   4      602.68      609.94     22.01 o 
   0   1   4       83.66       74.79      4.66 o 
   1   1   4     2396.28     2353.32     80.82 o 
   2   1   4       78.18       83.09      4.83 o 
   3   1   4       59.61       65.81      4.02 o 
   4   1   4       53.49       48.45      3.54 o 
   5   1   4       22.95       22.03      3.09 o 
   6   1   4       50.48       45.45      3.79 o 
   7   1   4        0.21       -3.29      2.19 o 
   8   1   4       16.59       15.06      3.33 o 
   9   1   4       80.08       77.71     10.58 o 
  10   1   4       83.10      105.89     20.02 o 
  11   1   4       19.69       24.66      7.83 o 
  12   1   4       51.92       53.35     11.92 o 
  13   1   4        1.54      -11.39      9.89 o 
 -13   2   4        3.14        0.52      5.42 o 
 -12   2   4       16.26       19.19      5.57 o 
 -11   2   4       19.88       25.74      5.88 o 
 -10   2   4        0.55        4.34      4.21 o 
  -9   2   4        1.06       -2.94      3.28 o 
  -8   2   4      904.42      840.28     38.59 o 
  -7   2   4       13.13        8.59      3.08 o 
  -6   2   4        1.97        2.33      2.54 o 
  -5   2   4       89.53       91.69      7.55 o 
  -4   2   4      261.25      277.61     11.12 o 
  -3   2   4      389.63      408.98     15.45 o 
  -2   2   4       25.56       25.13      2.41 o 
  -1   2   4        7.12        6.67      1.59 o 
   0   2   4      138.96      134.24      6.20 o 
   1   2   4      106.63      118.79      5.55 o 
   2   2   4      858.48      892.55     34.98 o 
   3   2   4      109.35      111.61      5.61 o 
   4   2   4      167.79      177.50      8.14 o 
   5   2   4       44.05       58.78      4.85 o 
   6   2   4       22.22       20.00      3.26 o 
   7   2   4       59.18       61.17      5.95 o 
   8   2   4       11.41       18.65      3.43 o 
   9   2   4      106.80      101.85      7.73 o 
  10   2   4       77.90       80.79     11.85 o 
  11   2   4       20.27       15.86      7.83 o 
  12   2   4       12.74        6.42     14.63 o 
  13   2   4        7.98       16.81     13.89 o 
 -13   3   4        5.23        4.82      6.20 o 
 -12   3   4       25.16       18.22      5.56 o 
 -11   3   4       11.11       16.61      5.54 o 
 -10   3   4       21.50       24.99      6.63 o 
  -9   3   4      159.40      170.59     12.61 o 
  -8   3   4        8.76        9.84      4.09 o 
  -7   3   4       29.78       35.13      5.08 o 
  -6   3   4       61.48       60.83      5.96 o 
  -5   3   4        4.71        6.15      2.19 o 
  -4   3   4      265.63      288.35     11.55 o 
  -3   3   4       58.77       58.60      3.99 o 
  -2   3   4       56.34       54.57      3.71 o 
  -1   3   4       46.62       41.03      3.07 o 
   0   3   4      147.28      152.56      6.84 o 
   1   3   4      711.71      677.51     27.12 o 
   2   3   4      184.48      184.00      9.10 o 
   3   3   4      391.31      432.26     18.21 o 
   4   3   4       44.54       52.70      4.44 o 
   5   3   4      119.96      102.67      7.03 o 
   6   3   4      100.55      100.14      6.86 o 
   7   3   4       65.31       65.22      5.61 o 
   8   3   4     1200.75     1156.39     51.48 o 
   9   3   4       20.92       20.52      4.93 o 
  10   3   4        5.61        3.35      5.86 o 
  11   3   4       49.26       41.70      9.80 o 
  12   3   4       11.11        3.90      8.18 o 
  13   3   4       19.06       16.89     11.73 o 
 -13   4   4        0.03       -6.09      5.58 o 
 -12   4   4       67.76       65.75      8.61 o 
 -11   4   4       25.63       18.41      5.63 o 
 -10   4   4       70.21       79.16      8.60 o 
  -9   4   4        1.02        7.47      4.67 o 
  -8   4   4       33.69       30.28      7.65 o 
  -7   4   4        5.19        3.89      2.98 o 
  -6   4   4       16.54       20.56      3.83 o 
  -5   4   4       85.31       89.90      6.18 o 
  -4   4   4       35.99       42.23      3.42 o 
  -3   4   4       57.38       61.76      4.16 o 
  -2   4   4       87.59       85.55      4.90 o 
  -1   4   4       59.99       65.56      4.03 o 
   0   4   4        5.48        6.93      1.56 o 
   1   4   4      361.03      327.89     14.17 o 
   2   4   4      488.02      473.29     19.63 o 
   3   4   4        4.03        5.03      1.89 o 
   4   4   4        7.09       16.66      2.95 o 
   5   4   4      216.16      192.79     10.20 o 
   6   4   4     1088.87     1010.68     40.18 o 
   7   4   4      412.93      379.82     19.05 o 
   8   4   4       75.83       65.83     11.20 o 
   9   4   4      246.03      245.10     23.63 o 
  10   4   4      135.68      132.64     12.41 o 
  11   4   4        2.22       -1.00      6.72 o 
  12   4   4       89.11       82.40     14.67 o 
  13   4   4        8.09       -1.22     14.09 o 
 -13   5   4        9.89       12.02      7.38 o 
 -12   5   4        2.83        3.73      7.86 o 
 -11   5   4       30.32       25.52      6.13 o 
 -10   5   4        3.36       -6.15      4.11 o 
  -9   5   4       20.76       30.01      5.49 o 
  -8   5   4        0.32        0.67      3.05 o 
  -7   5   4       24.26       25.71      5.42 o 
  -6   5   4       65.52       64.99      6.10 o 
  -5   5   4       20.31       23.96      3.81 o 
  -4   5   4       86.77       94.07      6.09 o 
  -3   5   4      202.40      196.87      9.69 o 
  -2   5   4     1776.57     1750.05     60.92 o 
  -1   5   4        4.52        6.57      1.85 o 
   0   5   4      207.64      210.01      8.75 o 
   1   5   4      182.95      185.11     10.70 o 
   2   5   4       61.82       86.86      5.77 o 
   3   5   4        8.95        3.93      1.96 o 
   4   5   4       16.93       17.61      3.36 o 
   5   5   4      453.89      413.27     17.91 o 
   6   5   4       96.32       98.59      9.97 o 
   7   5   4       41.11       50.14      4.97 o 
   8   5   4      566.34      587.45     25.13 o 
   9   5   4       27.81       28.99      4.46 o 
  10   5   4        2.27        3.37      4.96 o 
  11   5   4        4.27       12.87      7.82 o 
  12   5   4        5.36       12.26     15.31 o 
 -13   6   4        1.72        7.28     10.05 o 
 -12   6   4        0.40        1.30      5.36 o 
 -11   6   4        8.03        6.68      4.71 o 
 -10   6   4       13.34       19.18      5.41 o 
  -9   6   4        1.97        1.76      4.08 o 
  -8   6   4        2.29        4.92      3.65 o 
  -7   6   4        0.06        0.59      2.71 o 
  -6   6   4        5.59        8.38      3.30 o 
  -5   6   4      240.75      258.21     11.10 o 
  -4   6   4       36.28       40.66      3.51 o 
  -3   6   4       32.37       50.92      3.90 o 
  -2   6   4      137.21      148.74      7.29 o 
  -1   6   4     1438.12     1463.11     51.26 o 
   0   6   4      115.64      119.29      5.96 o 
   1   6   4      144.40      153.96      6.97 o 
   2   6   4      262.57      259.74     11.88 o 
   3   6   4        0.72        3.45      2.03 o 
   4   6   4      327.19      315.48     14.44 o 
   5   6   4        2.78        9.27      2.48 o 
   6   6   4        2.07        2.54      2.12 o 
   7   6   4       37.50       33.02      4.08 o 
   8   6   4       18.31       21.96      5.20 o 
   9   6   4        4.14        2.78      3.46 o 
  10   6   4       27.56       28.58      8.03 o 
  11   6   4        3.09       -2.08      5.18 o 
  12   6   4        7.36        5.76      7.39 o 
 -12   7   4        4.50       -0.29      5.10 o 
 -11   7   4        2.60       -2.40      4.71 o 
 -10   7   4       13.45       14.51      5.37 o 
  -9   7   4       20.33       18.36      6.52 o 
  -8   7   4        0.80        1.27      3.21 o 
  -7   7   4       14.07       10.30      3.58 o 
  -6   7   4       57.05       55.43      8.79 o 
  -5   7   4       37.46       38.10      3.66 o 
  -4   7   4       96.17      117.31      6.67 o 
  -3   7   4       80.64       85.75      5.28 o 
  -2   7   4     1459.27     1582.08     60.78 o 
  -1   7   4      629.26      646.11     23.73 o 
   0   7   4       10.49       16.69      2.52 o 
   1   7   4       31.03       34.33      4.26 o 
   2   7   4        8.60        8.39      2.74 o 
   3   7   4       16.47       15.36      3.02 o 
   4   7   4      605.63      575.21     27.21 o 
   5   7   4        3.92        3.60      2.49 o 
   6   7   4       82.55       80.24      7.30 o 
   7   7   4        7.72       16.05      4.55 o 
   8   7   4        0.11        0.74      3.13 o 
   9   7   4        2.99        3.73      3.87 o 
  10   7   4        4.09        9.44      5.90 o 
  11   7   4        0.06        9.09      5.73 o 
  12   7   4        1.60        8.58      7.06 o 
 -12   8   4        5.60       14.44      6.65 o 
 -11   8   4       37.96       34.02     12.96 o 
 -10   8   4        5.47        4.20      4.82 o 
  -9   8   4        1.93        7.10      4.51 o 
  -8   8   4       20.43       17.86      4.73 o 
  -7   8   4        5.31        2.14      3.25 o 
  -6   8   4       23.71       30.86      4.75 o 
  -5   8   4       61.25       65.79      4.89 o 
  -4   8   4      306.52      297.08     12.48 o 
  -3   8   4      216.94      219.87      9.74 o 
  -2   8   4       78.88       95.64      7.13 o 
  -1   8   4       23.09       28.50      3.40 o 
   0   8   4      103.07       89.08      6.11 o 
   1   8   4       47.08       47.82      5.29 o 
   2   8   4       64.85       57.21      5.66 o 
   3   8   4      543.46      504.18     24.26 o 
   4   8   4      184.01      188.98     12.23 o 
   5   8   4      789.62      699.72     38.11 o 
   6   8   4        1.80        3.22      2.65 o 
   7   8   4      162.08      152.08     11.19 o 
   8   8   4        0.86        4.15      3.50 o 
   9   8   4        3.92        5.38      4.27 o 
  10   8   4       14.63       14.05     15.52 o 
  11   8   4       41.75       34.80      8.72 o 
  12   8   4       13.52       45.94     13.55 o 
 -12   9   4       32.03       27.08      7.37 o 
 -11   9   4        1.22        8.98      9.24 o 
 -10   9   4       13.60       10.66      5.21 o 
  -9   9   4        1.93        0.24      4.45 o 
  -8   9   4        0.01       -3.14      3.59 o 
  -7   9   4        0.21        1.17      3.28 o 
  -6   9   4       19.75       11.28      4.48 o 
  -5   9   4        1.13        1.43      2.34 o 
  -4   9   4        7.36        4.23      2.44 o 
  -3   9   4        1.33        2.03      2.17 o 
  -2   9   4       61.96       64.46      9.69 o 
  -1   9   4       17.70       16.02      2.88 o 
   0   9   4      104.68      107.81     14.39 o 
   1   9   4       62.45       69.34     10.79 o 
   2   9   4       75.73       84.67      8.56 o 
   3   9   4        2.15        2.02      2.75 o 
   4   9   4     1798.57     1754.23     76.58 o 
   5   9   4       24.10       30.26      7.71 o 
   6   9   4       62.75       57.62      7.85 o 
   7   9   4       24.81       27.70      5.09 o 
   8   9   4       25.45       16.84      4.55 o 
   9   9   4       14.35       16.70      5.02 o 
  10   9   4        1.04        7.99      6.52 o 
  11   9   4        5.25       12.75      6.13 o 
 -11  10   4        1.20       -2.72      8.01 o 
 -10  10   4        1.40        3.22      5.94 o 
  -9  10   4        7.51       12.17      6.09 o 
  -8  10   4       67.22       68.04      9.75 o 
  -7  10   4       29.57       30.74      6.54 o 
  -6  10   4       24.37       19.25      5.28 o 
  -5  10   4       20.22       24.30      3.64 o 
  -4  10   4        6.46        6.81      2.79 o 
  -3  10   4        3.14        5.91      3.38 o 
  -2  10   4        3.96        3.85      2.42 o 
  -1  10   4       32.81       32.69      5.49 o 
   0  10   4       25.71       21.47      3.80 o 
   1  10   4       26.17       25.40      6.79 o 
   2  10   4        2.81        0.82      2.75 o 
   3  10   4       10.25       11.22      3.38 o 
   4  10   4       51.57       38.04      5.15 o 
   5  10   4      434.67      456.33     23.04 o 
   6  10   4       12.23       12.81      5.14 o 
   7  10   4        7.65        9.45      4.15 o 
   8  10   4        4.74        2.64      3.98 o 
   9  10   4        0.01        1.63      4.71 o 
  10  10   4        0.79       -3.17      4.48 o 
  11  10   4        0.65        2.79      6.41 o 
 -11  11   4       22.33        6.17     15.21 o 
 -10  11   4      119.75       92.37     11.49 o 
  -9  11   4      227.84      267.26     29.62 o 
  -8  11   4        4.44        7.60      5.70 o 
  -7  11   4       23.37       27.06      6.41 o 
  -6  11   4        5.30        8.81      4.86 o 
  -5  11   4       16.12       23.10      3.95 o 
  -4  11   4       66.30       75.66      6.23 o 
  -3  11   4       11.77        5.59      2.50 o 
  -2  11   4       63.54       73.33      6.15 o 
  -1  11   4       72.67       76.98      7.47 o 
   0  11   4        5.54        3.09      3.59 o 
   1  11   4       64.40       62.50      8.60 o 
   2  11   4      148.97      174.46     12.11 o 
   3  11   4        5.34        2.35      2.85 o 
   4  11   4       63.66       50.57      6.21 o 
   5  11   4      391.87      336.32     19.58 o 
   6  11   4      104.99      129.35     14.92 o 
   7  11   4        2.80        5.01      4.70 o 
   8  11   4       25.31       42.73      6.54 o 
   9  11   4        4.52        8.84      5.33 o 
  10  11   4        4.52       23.39      7.13 o 
 -10  12   4        6.43       -3.10     10.20 o 
  -9  12   4      173.41      134.78     32.45 o 
  -8  12   4       27.37       19.12      8.40 o 
  -7  12   4       34.60       35.52      7.41 o 
  -6  12   4       57.30       60.02     10.00 o 
  -5  12   4      108.77      107.49      8.07 o 
  -4  12   4      196.74      196.74     11.39 o 
  -3  12   4        0.16        0.08      2.62 o 
  -2  12   4       43.15       43.17      5.92 o 
  -1  12   4        7.36        9.17      3.34 o 
   0  12   4        5.62        7.95      3.26 o 
   1  12   4      194.97      210.62     13.76 o 
   2  12   4        3.88        1.07      2.93 o 
   3  12   4      106.42       90.91      8.43 o 
   4  12   4        5.09       -1.53      2.96 o 
   5  12   4       31.24       46.85      7.95 o 
   6  12   4       44.47       29.33      5.59 o 
   7  12   4      173.24      149.90     11.91 o 
   8  12   4        0.00       -1.34      4.32 o 
   9  12   4       23.04       16.49     11.33 o 
  10  12   4        1.27        7.27      5.92 o 
 -10  13   4       20.20       28.39     12.76 o 
  -9  13   4        0.68        4.98     11.59 o 
  -8  13   4       41.00       45.92     10.22 o 
  -7  13   4        4.22       -3.18      9.69 o 
  -6  13   4       48.33       36.42      9.03 o 
  -5  13   4      145.02      154.86     11.41 o 
  -4  13   4      166.12      153.43     11.38 o 
  -3  13   4      387.40      392.79     21.03 o 
  -2  13   4        0.81        5.31      3.71 o 
  -1  13   4      116.39      107.29     11.88 o 
   0  13   4        0.45       -4.06      2.71 o 
   1  13   4        4.28        6.12      3.33 o 
   2  13   4        4.60        4.34      3.61 o 
   3  13   4       24.29       15.34      4.45 o 
   4  13   4       61.35       75.19      8.11 o 
   5  13   4       18.29       20.58      5.14 o 
   6  13   4       21.87       12.52      4.96 o 
   7  13   4       11.46       21.70      6.00 o 
   8  13   4       10.05       12.95      5.60 o 
   9  13   4        4.79        9.11      7.00 o 
  -9  14   4        0.04        0.28      8.67 o 
  -8  14   4        3.66       -3.79      9.21 o 
  -7  14   4      102.45       90.65     13.80 o 
  -6  14   4        6.75       23.26      8.91 o 
  -5  14   4        1.42        1.70      3.98 o 
  -4  14   4      588.74      610.87     35.44 o 
  -3  14   4       38.08       37.96      9.07 o 
  -2  14   4      209.86      163.25     15.51 o 
  -1  14   4       12.91       10.96      7.84 o 
   0  14   4       54.06       40.64      7.12 o 
   1  14   4       19.23       13.78      5.05 o 
   2  14   4        0.54       -0.82      3.40 o 
   3  14   4        0.73        4.97      3.75 o 
   4  14   4        0.32        2.49      3.98 o 
   5  14   4        8.70       14.54      4.83 o 
   6  14   4        3.24        4.91      5.06 o 
   7  14   4       21.49       32.34      5.90 o 
   8  14   4        2.68        6.33      4.52 o 
   9  14   4        2.23       11.01     10.04 o 
  -8  15   4        0.00        3.43     11.14 o 
  -7  15   4        3.21        6.67      9.07 o 
  -6  15   4       12.59       13.43     13.79 o 
  -5  15   4       53.39       48.62      8.11 o 
  -4  15   4       40.41       35.54      7.12 o 
  -3  15   4       76.64       51.72      8.08 o 
  -2  15   4       17.81       17.89      8.11 o 
  -1  15   4       51.76       52.63     10.95 o 
   0  15   4       41.39       21.29      5.96 o 
   1  15   4        0.81       -0.96      3.71 o 
   2  15   4        4.18        3.30      4.01 o 
   3  15   4        6.94        9.01      4.93 o 
   4  15   4        4.56       -0.22      4.68 o 
   5  15   4        0.00       -2.38      4.40 o 
   6  15   4        0.10       -6.47      4.36 o 
   7  15   4       27.07       38.57      9.59 o 
   8  15   4        0.11        8.08      6.81 o 
  -7  16   4        1.06        6.17     19.31 o 
  -6  16   4       42.33       28.32     18.16 o 
  -5  16   4        1.56        2.68      5.14 o 
  -4  16   4        1.11       -1.14      4.40 o 
  -3  16   4        7.89       -1.99      4.22 o 
  -2  16   4       10.29        3.15      6.12 o 
  -1  16   4       39.92       31.16      6.68 o 
   0  16   4       13.89        3.47      4.45 o 
   1  16   4        0.84       -0.78      4.18 o 
   2  16   4       18.68       22.34     10.82 o 
   3  16   4        8.32       11.60      5.49 o 
   4  16   4        4.89       11.73      5.56 o 
   5  16   4        6.02       -0.19      5.79 o 
   6  16   4        0.15        1.05      5.21 o 
   7  16   4        2.88       15.87      6.90 o 
  -6  17   4       16.95       32.18     23.65 o 
  -5  17   4        0.11        6.74      5.71 o 
  -4  17   4        3.68        9.96      6.69 o 
  -3  17   4        3.46        2.81      4.90 o 
  -2  17   4        1.79        3.21      4.89 o 
  -1  17   4        0.12       -5.18      4.23 o 
   0  17   4        8.57        0.74      4.89 o 
   1  17   4        6.07       -2.81      4.54 o 
   2  17   4       17.53       20.75      6.18 o 
   3  17   4        0.00        3.63      4.58 o 
   4  17   4        0.67        5.01      5.35 o 
   5  17   4       32.59       57.51      9.50 o 
   6  17   4        0.47        0.44      7.52 o 
  -4  18   4        6.18       10.38      9.23 o 
  -3  18   4        0.64        1.00      5.10 o 
  -2  18   4        1.15       -2.96      4.88 o 
  -1  18   4       18.90       31.50      8.85 o 
   0  18   4        6.36       12.36      5.91 o 
   1  18   4        6.29        1.90      5.57 o 
   2  18   4        1.37        0.90      4.23 o 
   3  18   4       26.63       18.43      7.98 o 
   4  18   4       22.22       44.23     11.01 o 
  -2  19   4       13.50        6.18      8.06 o 
  -1  19   4        3.37       -7.72      7.01 o 
 -13   1   5        4.86       -8.03      9.62 o 
 -12   1   5        4.25        2.52      4.43 o 
 -11   1   5      169.32      152.11     12.80 o 
 -10   1   5       92.99       88.05      9.05 o 
  -9   1   5        2.56       -1.42      3.67 o 
  -8   1   5      364.85      335.01     25.89 o 
  -7   1   5      633.44      621.29     33.92 o 
  -6   1   5        2.85        6.26      3.44 o 
  -5   1   5        5.58        3.53      2.39 o 
  -4   1   5       29.27       26.91      4.16 o 
  -3   1   5      545.13      534.98     20.04 o 
  -2   1   5       14.45       17.50      2.61 o 
  -1   1   5     2741.22     2691.01     92.77 o 
   0   1   5      170.74      177.75      8.30 o 
   1   1   5      155.52      177.25      8.04 o 
   2   1   5      406.88      400.64     15.29 o 
   3   1   5        1.79       -1.93      2.04 o 
   4   1   5        0.98        0.37      2.08 o 
   5   1   5        8.31        7.71      3.12 o 
   6   1   5      142.17      157.39     13.47 o 
   7   1   5        1.80       -2.85      3.50 o 
   8   1   5        6.92        8.30      4.08 o 
   9   1   5       15.84       14.81      4.47 o 
  10   1   5       25.98       18.37     11.38 o 
  11   1   5        0.00        2.85      7.07 o 
  12   1   5        2.62        4.92      8.86 o 
 -13   2   5        1.38       16.26     13.01 o 
 -12   2   5       25.78       12.77     10.65 o 
 -11   2   5        4.10        2.97      5.02 o 
 -10   2   5       46.60       46.43      7.32 o 
  -9   2   5       12.81       12.23      4.56 o 
  -8   2   5      710.46      677.14     32.21 o 
  -7   2   5      377.66      377.02     19.69 o 
  -6   2   5        1.95        1.42      2.47 o 
  -5   2   5       12.82       23.59      4.50 o 
  -4   2   5        2.34        0.32      1.95 o 
  -3   2   5      192.95      192.73      8.87 o 
  -2   2   5      300.41      292.41     11.74 o 
  -1   2   5      148.32      148.95      7.20 o 
   0   2   5      531.31      536.70     19.93 o 
   1   2   5        1.09        1.19      1.59 o 
   2   2   5      268.49      305.07     13.71 o 
   3   2   5        2.99        4.62      2.18 o 
   4   2   5       14.64       11.36      2.55 o 
   5   2   5        8.87        3.69      2.39 o 
   6   2   5       21.89       12.80      4.09 o 
   7   2   5       69.10       69.50     10.38 o 
   8   2   5        0.61        7.40      3.66 o 
   9   2   5      174.72      148.43     12.17 o 
  10   2   5       31.55       48.40     10.30 o 
  11   2   5        2.31        1.29      6.70 o 
  12   2   5       32.32       25.14     11.21 o 
 -12   3   5        0.73        8.73      5.96 o 
 -11   3   5       73.84       51.52      7.97 o 
 -10   3   5       19.31       15.73      5.42 o 
  -9   3   5       43.92       57.04      7.35 o 
  -8   3   5       18.77       10.18      3.89 o 
  -7   3   5      218.00      180.12     12.22 o 
  -6   3   5       36.44       30.77      4.56 o 
  -5   3   5        3.05        2.08      2.29 o 
  -4   3   5        0.02        0.43      1.93 o 
  -3   3   5      116.04      124.37      6.64 o 
  -2   3   5        4.23        6.73      1.97 o 
  -1   3   5      196.58      180.15      8.29 o 
   0   3   5      260.65      286.14     11.51 o 
   1   3   5       54.56       59.35      4.82 o 
   2   3   5      307.40      306.25     16.80 o 
   3   3   5      157.44      184.43     10.01 o 
   4   3   5       67.17       54.79      5.89 o 
   5   3   5       93.98       98.75      9.06 o 
   6   3   5      734.36      676.11     28.11 o 
   7   3   5      177.22      151.97     10.95 o 
   8   3   5      205.83      214.33     14.97 o 
   9   3   5      185.78      163.62     16.17 o 
  10   3   5        5.71       11.36      6.84 o 
  11   3   5        4.81        0.73      7.24 o 
  12   3   5        0.03       -1.86      9.41 o 
 -12   4   5        3.07        3.13      5.38 o 
 -11   4   5        6.32        5.45      6.64 o 
 -10   4   5        3.62        4.04      4.55 o 
  -9   4   5        7.31        6.68      4.43 o 
  -8   4   5        7.24       -1.28      3.10 o 
  -7   4   5       25.40       25.94      5.51 o 
  -6   4   5       30.15       32.96      4.57 o 
  -5   4   5        4.51        4.27      2.34 o 
  -4   4   5       24.57       25.46      3.02 o 
  -3   4   5        0.38       -0.20      1.80 o 
  -2   4   5       61.18       65.78      4.51 o 
  -1   4   5        7.32        8.20      2.51 o 
   0   4   5       16.46       19.40      2.87 o 
   1   4   5      615.46      578.48     23.93 o 
   2   4   5      118.87      133.79      8.99 o 
   3   4   5       74.70       68.93      5.57 o 
   4   4   5       38.34       33.26      3.92 o 
   5   4   5     2317.99     2212.82     85.26 o 
   6   4   5      239.40      226.74     12.32 o 
   7   4   5       80.02       80.08      6.61 o 
   8   4   5       46.42       42.68      5.72 o 
   9   4   5       55.37       39.09      6.07 o 
  10   4   5       20.96       25.57     10.43 o 
  11   4   5        2.27        1.63     12.74 o 
  12   4   5       32.29       51.49     22.36 o 
 -12   5   5        1.49        3.49      5.66 o 
 -11   5   5        2.76       -1.85      5.05 o 
 -10   5   5       11.83        3.91      6.34 o 
  -9   5   5        1.34        5.45      4.42 o 
  -8   5   5      115.32      117.37     14.32 o 
  -7   5   5        1.41       -3.11      4.04 o 
  -6   5   5       37.62       35.00      6.23 o 
  -5   5   5       22.31       17.71      3.24 o 
  -4   5   5       13.31        9.51      2.19 o 
  -3   5   5       21.71       21.23      3.01 o 
  -2   5   5        0.49        0.01      1.90 o 
  -1   5   5        0.08       -0.12      1.70 o 
   0   5   5      390.73      408.80     17.62 o 
   1   5   5       60.27       63.57      5.14 o 
   2   5   5      105.43      101.84      6.79 o 
   3   5   5      203.72      211.21     11.19 o 
   4   5   5      829.69      790.15     32.23 o 
   5   5   5       66.94       76.59      6.08 o 
   6   5   5      367.95      347.76     16.45 o 
   7   5   5      316.00      297.82     19.32 o 
   8   5   5        0.00        2.26      3.03 o 
   9   5   5       31.82       38.59      7.26 o 
  10   5   5        1.51        2.91     11.25 o 
  11   5   5        0.00        8.33     13.48 o 
  12   5   5        1.80       -4.54     18.84 o 
 -12   6   5       14.65        5.46      6.17 o 
 -11   6   5        0.43        2.95      4.97 o 
 -10   6   5        0.20       -6.53      4.51 o 
  -9   6   5        7.39       10.60      5.08 o 
  -8   6   5       10.08        2.85      3.80 o 
  -7   6   5       49.58       38.86      5.48 o 
  -6   6   5      141.08      137.57     14.48 o 
  -5   6   5      992.64      991.70     39.55 o 
  -4   6   5       86.09       83.17      5.95 o 
  -3   6   5       38.32       44.52      4.49 o 
  -2   6   5        1.50        3.01      2.31 o 
  -1   6   5      388.99      435.90     18.73 o 
   0   6   5       67.47       65.17      5.17 o 
   1   6   5       23.41       20.91      3.08 o 
   2   6   5        7.61       11.48      3.07 o 
   3   6   5      493.30      471.15     20.27 o 
   4   6   5       14.28       14.02      3.35 o 
   5   6   5      284.95      300.55     17.24 o 
   6   6   5      101.79      102.97     10.42 o 
   7   6   5       12.21        7.22      3.33 o 
   8   6   5       33.74       19.21      4.66 o 
   9   6   5        0.67       -0.17      3.76 o 
  10   6   5        4.88        0.41     10.03 o 
  11   6   5        1.69        9.21     15.18 o 
 -12   7   5        0.49       12.79      6.71 o 
 -11   7   5        0.76        1.05      5.05 o 
 -10   7   5        4.75        2.51      4.84 o 
  -9   7   5        3.94        5.16      4.72 o 
  -8   7   5        4.38        4.71      3.82 o 
  -7   7   5       24.91       26.11      4.77 o 
  -6   7   5        0.74        4.62      3.29 o 
  -5   7   5      170.23      179.24     11.12 o 
  -4   7   5       17.72       20.71      3.02 o 
  -3   7   5      154.29      157.55      8.11 o 
  -2   7   5       72.44       91.49      5.79 o 
  -1   7   5      157.53      142.85     10.10 o 
   0   7   5      455.81      410.75     20.30 o 
   1   7   5      173.03      175.19     11.46 o 
   2   7   5      432.21      409.50     20.39 o 
   3   7   5       78.95       72.49      6.63 o 
   4   7   5       13.95       13.86      3.33 o 
   5   7   5      124.95      147.77     12.42 o 
   6   7   5       21.57       12.84      5.30 o 
   7   7   5        3.18       -1.01      3.17 o 
   8   7   5        1.49       10.64      5.75 o 
   9   7   5       19.03       15.68      4.96 o 
  10   7   5        5.02       18.63      8.74 o 
  11   7   5       11.99       15.04      7.72 o 
 -11   8   5        5.79        1.69      7.86 o 
 -10   8   5        0.93        7.09      4.91 o 
  -9   8   5        0.72       -0.93      4.19 o 
  -8   8   5       33.93       42.06      6.49 o 
  -7   8   5        0.26       -4.78      3.19 o 
  -6   8   5        0.21        3.83      3.36 o 
  -5   8   5       19.68       23.77      3.93 o 
  -4   8   5       84.03       85.58      6.63 o 
  -3   8   5      105.20       91.40      8.51 o 
  -2   8   5       12.55       12.85      3.12 o 
  -1   8   5      244.23      271.04     15.59 o 
   0   8   5        0.43       -1.74      2.07 o 
   1   8   5     1303.01     1251.07     55.42 o 
   2   8   5       52.26       64.49      6.49 o 
   3   8   5       21.56       30.02      4.30 o 
   4   8   5      101.72      109.27      8.93 o 
   5   8   5      180.13      194.03     13.42 o 
   6   8   5        0.44        1.95      3.06 o 
   7   8   5        5.87        3.27      3.71 o 
   8   8   5        0.15       -1.89      3.54 o 
   9   8   5        0.00        3.39      4.39 o 
  10   8   5        0.03       -7.98      5.32 o 
  11   8   5        8.64       -0.88      7.93 o 
 -11   9   5       39.23       31.99      9.65 o 
 -10   9   5       45.55       28.98      9.95 o 
  -9   9   5        0.60       -7.21      4.81 o 
  -8   9   5       15.17       15.74      6.01 o 
  -7   9   5       23.58       17.99      5.94 o 
  -6   9   5       32.26       36.05     11.52 o 
  -5   9   5       14.61        7.26      5.33 o 
  -4   9   5        2.65        3.87      2.64 o 
  -3   9   5       83.77       90.45      7.70 o 
  -2   9   5      179.26      163.88     11.21 o 
  -1   9   5      168.66      188.45     12.52 o 
   0   9   5       21.64       21.16      3.99 o 
   1   9   5      114.44      121.10      9.42 o 
   2   9   5     1320.66     1251.31     55.85 o 
   3   9   5      288.98      282.40     16.71 o 
   4   9   5      599.81      580.56     28.19 o 
   5   9   5        4.05        3.68      3.19 o 
   6   9   5        0.32        2.07      3.42 o 
   7   9   5       17.89       17.65      4.67 o 
   8   9   5       42.17       57.09      7.39 o 
   9   9   5        6.99       10.21      9.53 o 
  10   9   5       29.65       39.46      8.57 o 
  11   9   5        0.02        0.00      9.96 o 
 -11  10   5        0.64       -0.08     11.37 o 
 -10  10   5        3.80        4.44      6.52 o 
  -9  10   5       44.18       41.32      8.29 o 
  -8  10   5       47.82       38.16      7.68 o 
  -7  10   5        0.06       -5.99      6.33 o 
  -6  10   5        1.93       -1.71      4.31 o 
  -5  10   5        1.45        4.00      3.36 o 
  -4  10   5       96.02      108.43      7.83 o 
  -3  10   5       14.77       12.48      3.25 o 
  -2  10   5       12.16        9.62      3.09 o 
  -1  10   5       66.81       71.04      6.94 o 
   0  10   5       14.58        9.96      4.68 o 
   1  10   5       74.31       82.13      7.65 o 
   2  10   5       79.04       67.30      6.91 o 
   3  10   5      303.24      302.10     18.02 o 
   4  10   5       27.78       35.66     10.00 o 
   5  10   5      221.40      187.97     13.45 o 
   6  10   5      137.69      125.23     12.31 o 
   7  10   5        1.32       -2.53      4.08 o 
   8  10   5        1.07        3.32      4.25 o 
   9  10   5        0.14        5.45      4.65 o 
  10  10   5        1.78        6.45      6.02 o 
 -10  11   5        4.02        7.44      7.15 o 
  -9  11   5       10.35        7.19      5.94 o 
  -8  11   5        1.14       -3.72      5.16 o 
  -7  11   5        4.86        4.74      5.69 o 
  -6  11   5        4.50        2.55      5.01 o 
  -5  11   5        0.62       -0.97      3.80 o 
  -4  11   5        8.43        9.04      5.37 o 
  -3  11   5        4.69        3.24      2.91 o 
  -2  11   5       38.41       31.69      6.69 o 
  -1  11   5       17.65       18.09      7.32 o 
   0  11   5        0.69        1.50      4.55 o 
   1  11   5        2.42        1.56      2.87 o 
   2  11   5       24.46       20.32      4.04 o 
   3  11   5       23.42       19.43      6.73 o 
   4  11   5      329.86      362.73     21.09 o 
   5  11   5       31.98       31.15      5.66 o 
   6  11   5      164.81      158.04     12.68 o 
   7  11   5        0.06       -2.40      3.97 o 
   8  11   5       24.13       24.24      5.63 o 
   9  11   5        0.95        4.85      4.49 o 
  10  11   5       64.12       97.73     14.35 o 
 -10  12   5        2.65       -0.14     15.45 o 
  -9  12   5       19.00       11.38      6.30 o 
  -8  12   5        0.07       -5.41      4.87 o 
  -7  12   5        0.05        8.94      6.04 o 
  -6  12   5       18.20       30.90     10.20 o 
  -5  12   5        4.72       10.62      4.67 o 
  -4  12   5       91.67       88.97      8.31 o 
  -3  12   5       16.35       16.19      3.94 o 
  -2  12   5      158.92      147.74     11.32 o 
  -1  12   5        6.55        4.57      3.31 o 
   0  12   5        0.00        0.84      3.14 o 
   1  12   5      102.30       83.43      8.60 o 
   2  12   5      195.17      146.12     16.63 o 
   3  12   5       72.86       74.87      8.12 o 
   4  12   5        0.34       -4.57      3.59 o 
   5  12   5       10.69        7.74      4.26 o 
   6  12   5        2.44       -5.56      4.09 o 
   7  12   5       31.27       30.65      6.02 o 
   8  12   5        2.20       -1.90      4.38 o 
   9  12   5       13.25       12.96      4.97 o 
  -9  13   5        0.50        6.21      9.28 o 
  -8  13   5        3.80        2.18      7.70 o 
  -6  13   5       15.99        3.85      7.61 o 
  -5  13   5      149.22      155.75     18.62 o 
  -4  13   5        1.37       -2.32      3.41 o 
  -3  13   5       13.14       12.51      4.94 o 
  -2  13   5      102.03      103.05      9.34 o 
  -1  13   5       26.16       25.98      5.21 o 
   0  13   5       52.75       41.47      6.11 o 
   1  13   5      100.39       82.53     12.15 o 
   2  13   5        1.45        0.85      3.72 o 
   3  13   5       48.09       52.18      6.95 o 
   4  13   5        6.85       -0.77      3.90 o 
   5  13   5       18.25       33.40      8.14 o 
   6  13   5        9.56       14.39      5.08 o 
   7  13   5        0.19        4.14      5.39 o 
   8  13   5        1.15       10.15      4.64 o 
   9  13   5        0.18       -7.16      4.77 o 
  -7  14   5        7.71       20.26     16.13 o 
  -6  14   5       96.48       68.43     19.31 o 
  -5  14   5        6.80       10.03      7.93 o 
  -4  14   5       56.14       77.24     15.46 o 
  -3  14   5      183.54      141.68     16.85 o 
  -2  14   5       32.10       13.14      8.91 o 
  -1  14   5       21.44       19.72      6.00 o 
   0  14   5       16.37       15.64      4.80 o 
   1  14   5        0.01       -3.96      3.55 o 
   2  14   5       23.73       36.61      6.12 o 
   3  14   5        9.95       11.93      4.74 o 
   4  14   5        1.53        3.29      4.26 o 
   5  14   5        5.22        9.78      4.90 o 
   6  14   5       12.08       25.85     19.83 o 
   7  14   5        2.32        5.69      4.91 o 
   8  14   5       22.81       29.44      6.21 o 
  -7  15   5       57.86       87.88     27.17 o 
  -6  15   5       73.96       58.81     20.73 o 
  -5  15   5       17.88       24.50      9.03 o 
  -4  15   5        7.62       14.67      5.80 o 
  -3  15   5       44.25       40.07      7.55 o 
  -2  15   5        0.61       -3.82      4.09 o 
  -1  15   5        5.20        4.24      4.40 o 
   0  15   5       21.81       18.45      5.62 o 
   1  15   5        5.27        3.73      5.18 o 
   2  15   5        0.43        6.35      4.97 o 
   3  15   5        0.79        3.10      4.86 o 
   4  15   5        7.61        0.95      4.55 o 
   5  15   5       47.69       55.31      7.54 o 
   6  15   5       14.44       26.67      6.17 o 
   7  15   5       15.60       34.82      9.70 o 
  -6  16   5        0.44       -3.52     20.26 o 
  -5  16   5        2.01       -1.02     17.55 o 
  -4  16   5        9.21        4.11      5.60 o 
  -3  16   5        6.67        2.79      7.81 o 
  -2  16   5        3.51        6.80      4.71 o 
  -1  16   5        0.00        2.81      4.82 o 
   0  16   5       22.56       18.15      6.17 o 
   1  16   5        8.02        8.45      4.88 o 
   2  16   5        5.95       25.58      6.43 o 
   3  16   5        2.02        0.88      4.59 o 
   4  16   5       18.33       30.69      7.75 o 
   5  16   5       10.37        8.82      5.99 o 
   6  16   5       11.35       19.02      7.30 o 
  -4  17   5        6.12        4.98      6.13 o 
  -3  17   5        1.31        0.80      5.27 o 
  -2  17   5        0.25       -3.06      4.93 o 
  -1  17   5        0.32        1.94      4.42 o 
   0  17   5        0.64       -4.22      9.30 o 
   1  17   5        3.30       -2.50      5.12 o 
   2  17   5        5.95        6.52      5.28 o 
   3  17   5        0.05        5.24      5.61 o 
   4  17   5       10.30       15.76      7.79 o 
  -3  18   5        0.88        7.33      6.91 o 
  -2  18   5        2.84        1.12      6.14 o 
  -1  18   5       17.59       23.18      8.94 o 
   0  18   5       33.59       55.06     10.11 o 
   1  18   5        1.05        1.31      6.77 o 
 -12   0   6        5.22        3.35      8.57 o 
 -11   0   6       37.20       41.11      9.40 o 
 -10   0   6      157.07      119.73     15.35 o 
  -9   0   6       84.51       98.89     19.34 o 
  -8   0   6       11.80       18.71      6.84 o 
  -7   0   6       15.54       14.61      5.57 o 
  -6   0   6        8.32       17.48      5.67 o 
  -5   0   6      140.38      154.11     19.45 o 
  -4   0   6     1331.52     1353.50     68.11 o 
  -3   0   6       21.32       21.17      4.10 o 
  -2   0   6      777.08      764.82     39.77 o 
  -1   0   6     1148.56     1142.35     57.69 o 
   0   0   6      184.62      207.76     13.77 o 
   1   0   6      127.90      127.80     13.72 o 
   2   0   6       55.59       55.93      8.83 o 
   3   0   6      181.98      183.40     17.19 o 
   4   0   6       18.68       13.61      6.57 o 
   5   0   6        3.36       -2.53      4.23 o 
   6   0   6       96.87      115.20     13.68 o 
   7   0   6        3.60       -1.81      4.63 o 
   8   0   6       17.75        6.02      5.60 o 
   9   0   6        8.01       11.14      6.49 o 
  10   0   6       22.62       26.80     13.25 o 
  11   0   6        5.76        5.62     10.84 o 
  12   0   6       19.21       25.61     18.09 o 
 -12   1   6        1.70       -1.18      5.37 o 
 -11   1   6      109.58      104.98     18.53 o 
 -10   1   6       58.44       57.60      7.65 o 
  -9   1   6        0.38        2.69      4.21 o 
  -8   1   6       37.18       30.05      6.25 o 
  -7   1   6      116.95      108.63      9.16 o 
  -6   1   6       19.97       17.10      5.98 o 
  -5   1   6       33.54       27.42      4.91 o 
  -4   1   6        5.01        3.93      2.30 o 
  -3   1   6      370.09      371.53     14.86 o 
  -2   1   6        1.71        1.25      1.90 o 
  -1   1   6      460.13      480.10     18.49 o 
   0   1   6      105.45      113.71      7.53 o 
   1   1   6      133.23      153.58      8.93 o 
   2   1   6       54.19       60.64      6.29 o 
   3   1   6       25.54       30.08      4.88 o 
   4   1   6        4.89        8.15      3.35 o 
   5   1   6       17.14       11.10      3.72 o 
   6   1   6        3.44        2.07      4.26 o 
   7   1   6      161.65      152.79     19.00 o 
   8   1   6       39.24       24.92      5.34 o 
   9   1   6        1.91        2.97      4.39 o 
  10   1   6       20.45        6.19      5.09 o 
  11   1   6       22.21       15.43     12.03 o 
  12   1   6       13.41       27.93     13.53 o 
 -12   2   6        2.08       -1.70      5.91 o 
 -11   2   6       60.39       58.35     10.12 o 
 -10   2   6      268.94      237.36     16.60 o 
  -9   2   6        1.57       -3.26      3.85 o 
  -8   2   6       41.20       49.46      7.48 o 
  -7   2   6       46.71       45.45     10.07 o 
  -6   2   6       49.51       51.22      5.97 o 
  -5   2   6       12.30        9.51      4.14 o 
  -4   2   6        1.94        1.11      2.47 o 
  -3   2   6       74.35       81.74      7.43 o 
  -2   2   6        0.02        1.81      2.34 o 
  -1   2   6        0.00       -0.66      2.02 o 
   0   2   6      182.43      202.84     10.89 o 
   1   2   6        5.85        6.81      2.48 o 
   2   2   6       53.72       77.71     10.38 o 
   3   2   6       25.50       19.68      7.59 o 
   4   2   6       40.07       45.14      6.65 o 
   5   2   6       33.06       38.59      7.85 o 
   6   2   6      353.57      338.86     19.51 o 
   7   2   6       74.58       62.67      8.98 o 
   8   2   6      174.61      139.47     17.72 o 
   9   2   6        0.00       -2.49      4.20 o 
  10   2   6       12.83       30.08      6.49 o 
  11   2   6       24.97       30.78     11.79 o 
  12   2   6       36.02       36.15     14.13 o 
 -12   3   6        7.30        2.38      7.15 o 
 -11   3   6       79.87       66.85      9.29 o 
 -10   3   6       33.03       26.76      6.30 o 
  -9   3   6       24.25       29.30      6.20 o 
  -8   3   6        2.41        2.59      4.30 o 
  -7   3   6        5.88        1.50      3.14 o 
  -6   3   6       13.63       14.30      3.73 o 
  -5   3   6       33.16       41.50      6.00 o 
  -4   3   6        6.55        2.48      3.02 o 
  -3   3   6       77.86       88.79      5.83 o 
  -2   3   6        3.87        6.02      2.26 o 
  -1   3   6        7.66        8.87      3.14 o 
   0   3   6       60.81       62.67      6.44 o 
   1   3   6       25.42       41.50      4.72 o 
   2   3   6       92.50       95.11      7.27 o 
   3   3   6        0.37       -0.50      2.24 o 
   4   3   6        0.75       -2.07      2.48 o 
   5   3   6        0.81        4.66      3.43 o 
   6   3   6      655.32      561.00     27.66 o 
   7   3   6       48.91       49.01      6.45 o 
   8   3   6        5.90        1.03      3.98 o 
   9   3   6      171.29      157.34     12.62 o 
  10   3   6        9.26       12.51      5.51 o 
  11   3   6        2.21       -1.08     12.60 o 
 -12   4   6       25.01       22.12      8.94 o 
 -11   4   6        6.41       11.93      7.22 o 
 -10   4   6        7.66       15.18      5.64 o 
  -9   4   6       49.57       55.47      9.78 o 
  -8   4   6        3.55       -0.81      3.84 o 
  -7   4   6        0.83       -0.52      3.51 o 
  -6   4   6        0.42        1.99      3.05 o 
  -5   4   6        5.16        8.17      3.15 o 
  -4   4   6       82.73       85.51      5.77 o 
  -3   4   6        5.27        5.72      2.31 o 
  -2   4   6        2.94        1.61      2.37 o 
  -1   4   6      194.14      194.97     10.64 o 
   0   4   6       37.12       32.06      3.82 o 
   1   4   6       57.41       61.34      6.95 o 
   2   4   6       51.35       50.99      4.97 o 
   3   4   6     1187.43     1084.66     43.29 o 
   4   4   6      370.27      374.79     17.30 o 
   5   4   6      631.18      633.03     30.50 o 
   6   4   6       16.98       23.11      4.55 o 
   7   4   6       28.19       19.40      4.97 o 
   8   4   6       31.59       28.05      6.42 o 
   9   4   6        3.46        2.52      5.72 o 
  10   4   6       28.48       14.17      6.77 o 
  11   4   6        4.91       -0.68     16.26 o 
 -12   5   6        1.51       -5.16      9.15 o 
 -11   5   6        2.74        2.28      5.92 o 
 -10   5   6       13.78        8.57      5.45 o 
  -9   5   6        0.79       -0.33      4.67 o 
  -8   5   6      126.59      135.74     11.35 o 
  -7   5   6        3.79        2.17      3.67 o 
  -6   5   6        4.47        4.56      3.41 o 
  -5   5   6       38.76       40.50      5.15 o 
  -4   5   6       25.15       27.77      4.22 o 
  -3   5   6       11.05        9.84      3.86 o 
  -2   5   6      318.83      309.39     14.61 o 
  -1   5   6        7.35        9.27      2.99 o 
   0   5   6        2.82        6.94      2.45 o 
   1   5   6       72.75       65.68      5.47 o 
   2   5   6     1048.02     1016.36     40.90 o 
   3   5   6      328.47      342.08     16.23 o 
   4   5   6       74.92       76.85      7.51 o 
   5   5   6       11.29       13.69      3.90 o 
   6   5   6      269.01      263.10     26.67 o 
   7   5   6       18.20       10.03      5.29 o 
   8   5   6       16.37       16.86      8.37 o 
   9   5   6       30.56       29.11     10.06 o 
  10   5   6       19.38       19.49      7.94 o 
  11   5   6        0.05       -8.20     16.06 o 
 -11   6   6        1.06        1.00      6.44 o 
 -10   6   6        0.00       -2.49      7.50 o 
  -9   6   6        0.02        0.50      4.78 o 
  -8   6   6       57.46       57.34      9.23 o 
  -7   6   6       48.93       56.68      6.97 o 
  -6   6   6       62.26       49.16      6.93 o 
  -5   6   6       37.82       45.64      6.72 o 
  -4   6   6       45.31       44.45      4.34 o 
  -3   6   6      932.23      922.30     37.22 o 
  -2   6   6      123.47      121.74      9.18 o 
  -1   6   6      111.03      105.02      7.25 o 
   0   6   6        1.35        3.01      2.25 o 
   1   6   6      342.74      316.34     17.00 o 
   2   6   6       23.80       21.44      7.83 o 
   3   6   6       11.75       11.15      3.38 o 
   4   6   6      154.34      130.57     10.15 o 
   5   6   6        9.86        6.38      3.99 o 
   6   6   6       68.79       64.13      8.38 o 
   7   6   6       19.21       27.28      6.57 o 
   8   6   6        6.21        7.63      5.50 o 
   9   6   6       10.45        9.60      6.25 o 
  10   6   6       69.45       60.66     16.94 o 
  11   6   6        2.51       -3.39     20.12 o 
 -11   7   6       12.33        8.80      7.09 o 
 -10   7   6        0.31        3.54      5.79 o 
  -9   7   6        6.77       12.49      5.41 o 
  -8   7   6       16.33       27.62     14.82 o 
  -7   7   6       10.67       14.73      5.06 o 
  -6   7   6      115.73      122.07     11.25 o 
  -5   7   6       24.57       29.49      4.80 o 
  -4   7   6      948.79      928.31     42.15 o 
  -3   7   6      111.28      123.80      9.47 o 
  -2   7   6      401.75      378.35     19.36 o 
  -1   7   6       20.68       23.45      4.05 o 
   0   7   6      331.99      337.93     18.13 o 
   1   7   6       58.04       61.00      6.48 o 
   2   7   6      389.49      377.70     19.85 o 
   3   7   6      111.32      103.66      8.76 o 
   4   7   6        3.45        6.33      3.14 o 
   5   7   6        1.55        5.75      3.31 o 
   6   7   6        0.69        7.07      3.85 o 
   7   7   6        0.54        3.67      7.27 o 
   8   7   6        0.40        1.03      4.49 o 
   9   7   6       12.59       10.38      5.29 o 
  10   7   6        4.03        4.35      6.38 o 
 -11   8   6        5.37        0.78     12.58 o 
 -10   8   6        0.05        3.78      7.41 o 
  -9   8   6        0.89        1.25      6.16 o 
  -8   8   6        5.39        7.84      6.22 o 
  -7   8   6       24.66       36.20      7.75 o 
  -6   8   6       24.64        9.73      5.35 o 
  -5   8   6      294.39      307.18     26.42 o 
  -4   8   6        0.94        0.49      2.92 o 
  -3   8   6        0.66       -0.94      3.12 o 
  -2   8   6       15.21        6.11      4.39 o 
  -1   8   6     1005.49      957.69     43.78 o 
   0   8   6       52.67       63.84      7.26 o 
   1   8   6      767.31      753.24     40.76 o 
   2   8   6      104.25      115.95      9.60 o 
   3   8   6       82.65       83.77      7.87 o 
   4   8   6        2.99       13.18      3.63 o 
   5   8   6        0.11        3.79      3.45 o 
   6   8   6        4.40        7.08      5.97 o 
   7   8   6        0.52        0.70      3.89 o 
   8   8   6        0.22        9.51      5.20 o 
   9   8   6       11.60       10.46      5.33 o 
  10   8   6       11.67       22.12      8.00 o 
 -10   9   6        2.20        2.96      8.46 o 
  -9   9   6        0.03        6.23      6.72 o 
  -8   9   6        4.25        6.06      6.28 o 
  -7   9   6        0.61       -0.25      5.33 o 
  -6   9   6        3.76       -4.67      5.70 o 
  -5   9   6       11.14       12.62      7.16 o 
  -4   9   6       26.38       34.07      6.12 o 
  -3   9   6        6.92       13.84      3.41 o 
  -2   9   6        0.00       -4.46      2.97 o 
  -1   9   6       69.37       78.37      8.53 o 
   0   9   6      200.66      202.96     13.57 o 
   1   9   6      143.98      146.10     11.11 o 
   2   9   6      821.56      787.25     37.15 o 
   3   9   6      109.29       88.09      8.27 o 
   4   9   6        0.75       -0.75      3.15 o 
   5   9   6        0.34       -1.65      3.90 o 
   6   9   6       20.99       18.86      5.26 o 
   7   9   6        1.36        2.24      4.27 o 
   8   9   6       20.25       24.47      5.80 o 
   9   9   6       66.89       82.68     18.10 o 
  10   9   6       35.28       38.76     14.91 o 
 -10  10   6        1.23       -3.20      8.02 o 
  -9  10   6       11.03        5.48      7.27 o 
  -8  10   6        9.31       15.51      7.27 o 
  -7  10   6        4.96        0.93      6.99 o 
  -6  10   6        1.13       -2.42      8.44 o 
  -5  10   6        1.46        5.58      8.71 o 
  -4  10   6       18.58       18.73      4.53 o 
  -3  10   6       18.28       14.72      3.98 o 
  -2  10   6        0.53        4.60      3.21 o 
  -1  10   6       11.45       15.50      3.84 o 
   0  10   6       97.35       88.80      8.35 o 
   1  10   6        8.84        6.15      4.55 o 
   2  10   6        2.00       -3.97      3.01 o 
   3  10   6      150.35      163.58     12.49 o 
   4  10   6        2.33        3.19      3.71 o 
   5  10   6        2.79        7.47      4.00 o 
   6  10   6        3.38        5.67      4.29 o 
   7  10   6       72.74      108.97     10.57 o 
   8  10   6        0.00        2.09      4.15 o 
   9  10   6        5.80        3.69      5.55 o 
  -9  11   6       21.04        4.19     11.69 o 
  -8  11   6        6.26        4.23      8.35 o 
  -7  11   6       36.18       36.87     10.83 o 
  -6  11   6       24.79       22.90     12.40 o 
  -5  11   6        9.71       14.10      7.20 o 
  -4  11   6        6.36        3.95      4.38 o 
  -3  11   6        3.29        3.35      3.39 o 
  -2  11   6       31.80       36.48      5.70 o 
  -1  11   6        2.11        0.56      3.29 o 
   0  11   6        2.51        1.45      3.20 o 
   1  11   6        0.01        0.58      3.37 o 
   2  11   6        0.02       -1.24      3.11 o 
   3  11   6      268.91      248.93     27.53 o 
   4  11   6      180.80      183.10     13.86 o 
   5  11   6        7.36        5.34      4.07 o 
   6  11   6       13.94       14.74      6.44 o 
   7  11   6        7.31        1.68      6.54 o 
   8  11   6       70.75       93.33     13.83 o 
   9  11   6       11.66       14.80     10.26 o 
  -9  12   6        4.68        1.69     13.35 o 
  -8  12   6       25.67       32.13     10.50 o 
  -7  12   6       13.81       26.79     10.64 o 
  -6  12   6        0.10        8.33      7.59 o 
  -5  12   6       50.19       58.28     11.39 o 
  -4  12   6        0.13       -4.68      5.76 o 
  -3  12   6        3.92        4.38      4.07 o 
  -2  12   6       18.12       26.63      5.39 o 
  -1  12   6        1.33        2.22      3.55 o 
   0  12   6      112.87      115.07     10.41 o 
   1  12   6      104.14      103.12     11.22 o 
   2  12   6       41.15       39.98      6.29 o 
   3  12   6        3.71        7.31      4.92 o 
   4  12   6        0.21        1.30      3.80 o 
   5  12   6        3.98        5.75      4.54 o 
   6  12   6        1.72        2.79      4.30 o 
   7  12   6        0.40       -0.51      4.39 o 
   8  12   6        8.44        2.57      6.55 o 
  -8  13   6        0.51       -6.50     13.28 o 
  -7  13   6       30.97       21.97     16.13 o 
  -6  13   6       28.26       18.84      9.96 o 
  -5  13   6      124.86      156.17     27.10 o 
  -4  13   6        0.70        2.96      4.29 o 
  -3  13   6       17.11       21.30      5.44 o 
  -2  13   6       29.90       22.83      5.18 o 
  -1  13   6       64.50       79.10     13.45 o 
   0  13   6       61.96       61.03      7.69 o 
   1  13   6        6.93        1.46      4.01 o 
   2  13   6        3.79        6.75      4.29 o 
   3  13   6        0.63       -5.24      3.49 o 
   4  13   6       19.26       13.47      5.15 o 
   5  13   6       11.95       13.67      5.17 o 
   6  13   6        1.10       -0.83      4.31 o 
   7  13   6        0.52       -2.82      5.50 o 
   8  13   6        0.04       -1.83      5.51 o 
  -7  14   6        0.25       -0.54     14.03 o 
  -6  14   6      159.95      110.64     20.06 o 
  -5  14   6        0.55       -5.83      8.81 o 
  -4  14   6       60.23       50.65     11.50 o 
  -3  14   6        0.53        4.17      4.48 o 
  -2  14   6       86.49       82.88      8.90 o 
  -1  14   6        3.19        6.40      4.73 o 
   0  14   6        0.02        1.04      4.14 o 
   1  14   6        2.39        4.26      4.92 o 
   2  14   6       92.15      108.54     18.31 o 
   3  14   6        1.78       -4.46      3.37 o 
   4  14   6       22.23       28.56      6.29 o 
   5  14   6        0.50        7.71      4.44 o 
   6  14   6        0.68       -2.54      4.69 o 
   7  14   6        0.00       10.83      5.46 o 
  -5  15   6        4.88       11.99     11.38 o 
  -4  15   6        7.40       18.88      7.34 o 
  -3  15   6       23.53       23.45      8.26 o 
  -2  15   6        3.66        4.77      5.08 o 
  -1  15   6        3.43        4.80      4.90 o 
   0  15   6        0.69       -2.25      3.89 o 
   1  15   6        0.99        1.08      5.68 o 
   2  15   6        9.56       21.39      5.40 o 
   3  15   6        1.26       -1.05      3.71 o 
   4  15   6        0.02        2.80      4.42 o 
   5  15   6       68.51      101.44     10.57 o 
   6  15   6        0.80       19.28      7.09 o 
  -4  16   6        1.39        0.13      6.28 o 
  -3  16   6       10.27        2.09      4.85 o 
  -2  16   6        0.05       -0.42      4.91 o 
  -1  16   6        2.32       -7.44      5.73 o 
   0  16   6        0.20       10.89      5.45 o 
   1  16   6        0.34        0.71      4.61 o 
   2  16   6       13.49       15.96      6.06 o 
   3  16   6       31.80       34.46     12.86 o 
   4  16   6        9.21       18.52      8.69 o 
  -3  17   6        1.13        1.62      7.18 o 
  -2  17   6        0.01        1.04      6.62 o 
  -1  17   6        3.35       -4.22      5.37 o 
   0  17   6        4.77        3.33      6.23 o 
   1  17   6        1.16       -5.21      9.29 o 
 -11   1   7        1.62        0.39      5.13 o 
 -10   1   7       40.35       29.68      6.05 o 
  -9   1   7       10.30       12.52      4.87 o 
  -8   1   7       24.29       36.04      6.28 o 
  -7   1   7       70.87       74.06      8.08 o 
  -6   1   7        6.10        7.01      3.87 o 
  -5   1   7      195.88      158.16     11.40 o 
  -4   1   7      107.06      110.40      7.18 o 
  -3   1   7      284.51      293.13     12.98 o 
  -2   1   7       18.64       28.51      5.28 o 
  -1   1   7        5.87       12.45      3.51 o 
   0   1   7        2.44        1.99      2.87 o 
   1   1   7        0.82        4.13      2.96 o 
   2   1   7        4.20        2.25      4.21 o 
   3   1   7        5.78        5.67      3.48 o 
   4   1   7        4.74        6.00      3.66 o 
   5   1   7        8.21        7.96      3.91 o 
   6   1   7        8.57        1.97      3.84 o 
   7   1   7       22.53       17.67      7.84 o 
   8   1   7        0.04       -0.92      4.70 o 
   9   1   7        8.47       13.72      5.36 o 
  10   1   7        6.44       16.04      6.15 o 
  11   1   7        6.46        7.47     11.59 o 
 -11   2   7       11.87        2.89      5.47 o 
 -10   2   7      142.52      154.21     12.90 o 
  -9   2   7       24.78       23.87      5.57 o 
  -8   2   7       14.88       14.52      4.93 o 
  -7   2   7        4.37        7.55      5.55 o 
  -6   2   7      128.69      131.74     10.83 o 
  -5   2   7       13.69       17.24      5.94 o 
  -4   2   7      105.96      106.57      7.00 o 
  -3   2   7      179.07      185.50     14.51 o 
  -2   2   7       19.29       21.74      3.62 o 
  -1   2   7       28.16       29.34      4.47 o 
   0   2   7       73.62       72.98      8.23 o 
   1   2   7        0.86        0.80      3.08 o 
   2   2   7       44.31       39.84      6.33 o 
   3   2   7       30.42       26.28      5.00 o 
   4   2   7      458.48      409.48     30.75 o 
   5   2   7       53.88       46.30      6.60 o 
   6   2   7        6.48        4.90      4.27 o 
   7   2   7       50.39       50.38      7.20 o 
   8   2   7       13.67       11.60      5.20 o 
   9   2   7       26.01       28.66      6.32 o 
  10   2   7       51.39       61.99      8.73 o 
  11   2   7       12.82        9.51     12.76 o 
 -11   3   7       29.15       16.79      6.47 o 
 -10   3   7       54.35       56.16     11.16 o 
  -9   3   7        2.13       -1.84      3.97 o 
  -8   3   7        2.20        5.69      4.45 o 
  -7   3   7       40.43       44.39      6.31 o 
  -6   3   7       53.28       49.57      7.00 o 
  -5   3   7        1.08        3.78      3.49 o 
  -4   3   7       48.50       50.32      6.94 o 
  -3   3   7       65.36       59.30      5.58 o 
  -2   3   7        9.96        7.48      3.18 o 
  -1   3   7       54.80       42.76      4.82 o 
   0   3   7       10.14       10.06      2.92 o 
   1   3   7       40.46       44.98      9.82 o 
   2   3   7      182.90      199.97     13.63 o 
   3   3   7      427.20      413.92     22.11 o 
   4   3   7      278.22      291.67     17.78 o 
   5   3   7      449.21      370.73     24.02 o 
   6   3   7        0.76       -2.79      3.81 o 
   7   3   7        2.52       -2.07      4.32 o 
   8   3   7       19.84       25.36      6.04 o 
   9   3   7       60.50       68.55     10.06 o 
  10   3   7        2.75       16.56      8.71 o 
  11   3   7       13.67       -0.14     18.63 o 
 -11   4   7       20.60       16.58      8.00 o 
 -10   4   7        1.00        1.51      5.73 o 
  -9   4   7        6.05        9.20      5.40 o 
  -8   4   7        3.45        4.03      4.76 o 
  -7   4   7        0.20        0.20      3.64 o 
  -6   4   7        0.06        0.05      3.63 o 
  -5   4   7       23.39       23.76      6.59 o 
  -4   4   7        4.69        6.70      3.00 o 
  -3   4   7        1.32        2.16      2.58 o 
  -2   4   7       29.03       24.52      4.40 o 
  -1   4   7        4.32       -0.04      2.71 o 
   0   4   7       26.48       23.27      5.23 o 
   1   4   7        3.24        5.14      2.78 o 
   2   4   7      155.09      144.29     11.09 o 
   3   4   7     1444.00     1385.91     62.41 o 
   4   4   7       82.17       79.18      8.23 o 
   5   4   7       23.85       22.75      5.24 o 
   6   4   7      384.07      377.59     25.97 o 
   7   4   7       37.65       30.91      9.39 o 
   8   4   7       32.79       36.93      8.03 o 
   9   4   7        0.71        5.67      6.18 o 
  10   4   7        0.30       -4.92      6.96 o 
 -11   5   7       10.84        5.50     10.01 o 
 -10   5   7       41.94       29.33      7.36 o 
  -9   5   7       14.03       24.29      7.53 o 
  -8   5   7       72.60       59.59     12.68 o 
  -7   5   7       12.08       14.39      5.18 o 
  -6   5   7       67.69       78.45     11.30 o 
  -5   5   7       34.95       31.68      6.03 o 
  -4   5   7        5.04        3.59      2.88 o 
  -3   5   7       11.78        6.59      3.26 o 
  -2   5   7        1.00        3.36      2.69 o 
  -1   5   7       34.83       40.88      4.70 o 
   0   5   7      197.46      180.55     19.84 o 
   1   5   7      380.20      371.67     17.78 o 
   2   5   7      512.08      539.87     26.63 o 
   3   5   7      331.00      331.50     23.01 o 
   4   5   7      208.79      211.50     17.11 o 
   5   5   7        4.41        6.47      5.31 o 
   6   5   7        8.50       12.73      5.27 o 
   7   5   7      193.17      199.82     17.41 o 
   8   5   7       31.87       50.01     10.87 o 
   9   5   7        0.83        5.55      6.72 o 
  10   5   7        0.17        0.06      7.68 o 
 -10   6   7        1.60       -2.40      5.50 o 
  -9   6   7       13.22        5.48      5.67 o 
  -8   6   7       61.57       57.59     10.24 o 
  -7   6   7      251.23      215.06     17.60 o 
  -6   6   7       10.68       10.23      4.97 o 
  -5   6   7        5.53       12.17      4.90 o 
  -4   6   7       15.36       18.24      4.73 o 
  -3   6   7       12.34        8.77      4.10 o 
  -2   6   7       66.21       80.11      7.46 o 
  -1   6   7      366.94      360.96     19.41 o 
   0   6   7      277.73      255.87     15.63 o 
   1   6   7       83.28       85.15      9.19 o 
   2   6   7       14.57       15.63      5.99 o 
   3   6   7      442.62      442.30     23.09 o 
   4   6   7       47.78       32.16      6.85 o 
   5   6   7       35.76       42.02      9.71 o 
   6   6   7       51.98       63.90     11.66 o 
   7   6   7       35.64       25.06      7.27 o 
   8   6   7       21.07       25.72      7.55 o 
   9   6   7        0.49        7.98     12.13 o 
  10   6   7        5.78        6.00      9.21 o 
 -10   7   7        0.31        8.51      9.74 o 
  -9   7   7       12.76        8.96      7.42 o 
  -8   7   7       10.09        3.44     13.52 o 
  -7   7   7        0.34       -4.16      6.95 o 
  -6   7   7       81.08       70.21     12.36 o 
  -5   7   7        9.46        4.57      6.52 o 
  -4   7   7        5.55        4.41      3.72 o 
  -3   7   7       43.97       46.93      6.74 o 
  -2   7   7       98.10      113.17      9.39 o 
  -1   7   7       18.96       24.75      4.78 o 
   0   7   7      281.62      284.54     17.34 o 
   1   7   7        5.71        8.61      3.44 o 
   2   7   7       40.34       37.67      6.90 o 
   3   7   7        1.88        2.39      3.15 o 
   4   7   7        7.11        4.91      3.74 o 
   5   7   7        8.53        6.16      4.76 o 
   6   7   7        6.60        8.32     10.39 o 
   7   7   7        0.94        0.38      4.96 o 
   8   7   7        1.01       11.77      6.48 o 
   9   7   7        0.98        0.36      6.80 o 
  10   7   7        0.69       -1.63     13.82 o 
 -10   8   7        0.29        5.43     10.60 o 
  -9   8   7        5.68        4.33     10.85 o 
  -8   8   7        0.27       -7.34      8.33 o 
  -7   8   7       56.46       50.86     11.72 o 
  -6   8   7       59.73       53.97     10.80 o 
  -5   8   7        0.01        4.69      6.61 o 
  -4   8   7       14.26       12.47      4.83 o 
  -3   8   7       57.41       62.38      8.71 o 
  -2   8   7       69.02       71.37      8.28 o 
  -1   8   7      791.36      819.58     38.60 o 
   0   8   7        2.64       10.99      6.47 o 
   1   8   7       91.32       94.41      8.92 o 
   2   8   7       77.39       71.07      9.00 o 
   3   8   7        2.96        3.29      3.68 o 
   4   8   7        2.33       -1.68      3.64 o 
   5   8   7        0.42        5.13      4.82 o 
   6   8   7       10.79        1.60      4.74 o 
   7   8   7        0.04        2.95      5.01 o 
   8   8   7        1.87        3.43      4.99 o 
   9   8   7        2.77        1.94      5.20 o 
  -9   9   7        4.70        4.09     11.85 o 
  -8   9   7       50.58       44.13     12.72 o 
  -7   9   7        0.28       -2.40      8.43 o 
  -6   9   7        0.56       -3.96      6.52 o 
  -5   9   7        3.56        9.24      7.16 o 
  -4   9   7       41.89       46.46      6.22 o 
  -3   9   7       49.62       56.71      8.78 o 
  -2   9   7       43.05       30.41      5.37 o 
  -1   9   7        0.00       -4.26      3.04 o 
   0   9   7      289.04      266.06     18.75 o 
   1   9   7        5.87       11.04      4.38 o 
   2   9   7       37.17       34.36      5.86 o 
   3   9   7       19.33       22.99      5.76 o 
   4   9   7       15.95       17.91      4.97 o 
   5   9   7        0.01        7.01      4.18 o 
   6   9   7       20.52       16.45      5.74 o 
   7   9   7       39.43       64.57     14.26 o 
   8   9   7       65.22       97.38     11.91 o 
   9   9   7       17.53       12.17      8.27 o 
  -9  10   7        2.93        3.66     16.46 o 
  -8  10   7        0.12        5.92     10.84 o 
  -7  10   7        9.73        4.70      9.89 o 
  -6  10   7        0.05        4.43      7.01 o 
  -5  10   7        2.77        3.25      9.35 o 
  -4  10   7        0.87        5.74      5.05 o 
  -3  10   7        5.57        6.30      3.90 o 
  -2  10   7       12.81        8.99      4.29 o 
  -1  10   7       26.00       27.16      6.72 o 
   0  10   7      330.19      310.49     19.21 o 
   1  10   7      271.99      298.12     18.96 o 
   2  10   7       25.09       34.12      5.86 o 
   3  10   7       15.45       17.07      5.11 o 
   4  10   7       27.16       29.40      6.56 o 
   5  10   7       42.04       49.17      9.58 o 
   6  10   7       83.80      120.09     14.24 o 
   7  10   7       13.42       22.54      6.67 o 
   8  10   7       17.13       18.46      6.49 o 
  -8  11   7        8.31       -2.68     11.39 o 
  -7  11   7        0.12        4.01     10.07 o 
  -6  11   7        3.06       25.68     11.99 o 
  -5  11   7        2.72       11.91      9.42 o 
  -4  11   7        0.89        0.36      4.94 o 
  -3  11   7        9.31       15.87      5.03 o 
  -2  11   7       20.59       25.45      5.38 o 
  -1  11   7       29.50       20.41      7.17 o 
   0  11   7        0.02       -0.79      3.92 o 
   1  11   7        0.90        2.42      4.12 o 
   2  11   7       30.92       24.42      5.46 o 
   3  11   7        1.02        6.42      4.21 o 
   4  11   7        8.87        5.49      4.64 o 
   5  11   7       16.19       21.84      5.41 o 
   6  11   7       15.48       16.91      5.42 o 
   7  11   7        1.45        3.69      4.77 o 
   8  11   7       84.51      100.17     13.06 o 
  -8  12   7       20.73       10.30     17.68 o 
  -7  12   7        0.83       13.21     15.58 o 
  -6  12   7        6.68        8.07      6.53 o 
  -5  12   7       19.49       30.17      8.38 o 
  -4  12   7        9.17        6.86      5.66 o 
  -3  12   7        7.46        6.46      4.48 o 
  -2  12   7        6.58        7.38      4.37 o 
  -1  12   7        8.48       15.69      5.05 o 
   0  12   7       86.38       75.70      8.59 o 
   1  12   7        1.03        6.08      4.18 o 
   2  12   7        7.78       14.71      5.18 o 
   3  12   7        6.94        4.75      4.14 o 
   4  12   7        2.42        6.79      4.34 o 
   5  12   7        2.46       14.43      4.91 o 
   6  12   7       14.92       17.77      5.39 o 
   7  12   7       17.28       37.09      7.32 o 
  -7  13   7       24.34       26.97     19.11 o 
  -6  13   7        0.03       11.72      9.15 o 
  -5  13   7       20.98       24.81     10.50 o 
  -4  13   7        5.25        2.70      5.16 o 
  -3  13   7       15.69       26.17      6.81 o 
  -2  13   7        5.88        5.21      4.50 o 
  -1  13   7        6.76        4.11      4.38 o 
   0  13   7        0.27        4.88      4.35 o 
   1  13   7       32.20       44.05      7.53 o 
   2  13   7        0.19       -1.48      4.73 o 
   3  13   7        5.75       10.52      4.33 o 
   4  13   7        0.05       -1.04      4.32 o 
   5  13   7        0.68        8.34      4.75 o 
   6  13   7        0.50        4.62      7.63 o 
  -5  14   7       15.43        8.36      8.14 o 
  -4  14   7       20.38       26.27      7.13 o 
  -3  14   7       11.44       22.90      5.55 o 
  -2  14   7       18.14       17.93      5.28 o 
  -1  14   7        1.22       14.20      6.84 o 
   0  14   7        0.05        7.14      6.93 o 
   1  14   7       28.27       17.70     10.16 o 
   2  14   7        0.04        4.50      4.52 o 
   3  14   7        3.68       13.28      4.87 o 
   4  14   7        3.44       18.60      5.66 o 
   5  14   7        2.25        4.54      5.36 o 
  -4  15   7        2.99        1.69     12.26 o 
  -3  15   7        5.21        1.68      7.28 o 
  -2  15   7        3.32        6.10      4.89 o 
  -1  15   7       36.04       51.28     12.29 o 
   0  15   7        5.87        7.62      4.94 o 
   1  15   7       26.45       28.39      6.10 o 
   2  15   7        0.19       10.59      5.27 o 
   3  15   7        0.00       -4.29      9.50 o 
   4  15   7        8.67       31.65     16.29 o 
  -2  16   7        0.09        0.40      6.42 o 
  -1  16   7        0.85        9.03      7.10 o 
   0  16   7        2.22        3.20      6.96 o 
   1  16   7        4.60       -3.59     12.94 o 
 -10   0   8       13.90       10.54      8.16 o 
  -9   0   8        0.09        9.04      6.97 o 
  -8   0   8       54.32       73.87     22.46 o 
  -7   0   8        1.44        4.46      8.71 o 
  -6   0   8      141.91      137.64     16.48 o 
  -5   0   8        0.09        2.56      6.23 o 
  -4   0   8       47.79       70.33     15.04 o 
  -3   0   8      110.29      121.38     13.91 o 
  -2   0   8       81.58       84.20     11.45 o 
  -1   0   8        0.48       -0.05      5.19 o 
   0   0   8      124.27      127.61     21.38 o 
   1   0   8      113.14      112.54     15.92 o 
   2   0   8        8.41       -2.39      6.17 o 
   3   0   8        0.73        7.43      5.74 o 
   4   0   8        9.96        6.72      6.97 o 
   5   0   8        2.04       -3.23      5.94 o 
   6   0   8       33.65       30.94      9.19 o 
   7   0   8        0.43       -3.49      6.54 o 
   8   0   8        0.94       -6.16      6.85 o 
   9   0   8       31.32       28.57     12.87 o 
  10   0   8       12.02       30.63     12.74 o 
 -10   1   8        5.39        8.10      5.75 o 
  -9   1   8        8.10       16.62      8.89 o 
  -8   1   8        2.08        4.33      4.42 o 
  -7   1   8       11.13       19.15      5.55 o 
  -6   1   8       34.33       38.03      6.46 o 
  -5   1   8        6.51       16.28      8.47 o 
  -4   1   8        1.98        3.80      4.63 o 
  -3   1   8       78.25       60.90      6.87 o 
  -2   1   8       18.51       14.03      4.19 o 
  -1   1   8       29.86       17.96      4.31 o 
   0   1   8        6.80        3.21      3.33 o 
   1   1   8      135.24      140.89     11.35 o 
   2   1   8       16.50       19.00      4.81 o 
   3   1   8        0.13       -1.17      3.59 o 
   4   1   8       34.84       29.42      6.25 o 
   5   1   8        0.01       -3.72      4.34 o 
   6   1   8        2.40       -2.73      4.54 o 
   7   1   8       23.50       33.68      6.99 o 
   8   1   8        2.95        5.99      5.44 o 
   9   1   8        8.00        0.61      6.28 o 
  10   1   8        1.98       -1.70      7.76 o 
 -10   2   8        3.07        6.57      5.63 o 
  -9   2   8        2.27        8.71      4.82 o 
  -8   2   8       12.57       26.91      5.68 o 
  -7   2   8        0.77        8.30      4.85 o 
  -6   2   8       54.55       65.93     11.90 o 
  -5   2   8        2.85       -0.29      4.40 o 
  -4   2   8       33.92       34.50      6.55 o 
  -3   2   8        1.46       -0.44      2.86 o 
  -2   2   8        6.49       -0.84      3.25 o 
  -1   2   8        4.27        3.37      3.36 o 
   0   2   8      133.53      116.78      9.97 o 
   1   2   8        0.79        1.34      3.48 o 
   2   2   8      111.47      109.70     12.52 o 
   3   2   8        7.58        8.02      4.43 o 
   4   2   8       44.05       46.30      7.01 o 
   5   2   8       33.85       29.62      6.40 o 
   6   2   8       23.67       17.30      5.58 o 
   7   2   8        1.28        1.59      5.92 o 
   8   2   8       21.61       28.60      6.74 o 
   9   2   8       38.67       40.49     11.22 o 
 -10   3   8        1.47        6.15      6.34 o 
  -9   3   8        0.00       -0.81      6.53 o 
  -8   3   8        2.84        2.07      4.74 o 
  -7   3   8        0.12       -0.78      4.85 o 
  -6   3   8       14.15        5.40      6.53 o 
  -5   3   8       18.80       27.85      6.69 o 
  -4   3   8        5.73        5.30      7.15 o 
  -3   3   8        4.85       -0.50      3.91 o 
  -2   3   8        1.65        3.36      4.02 o 
  -1   3   8       12.95       10.25      4.57 o 
   0   3   8       86.19       90.93     10.16 o 
   1   3   8       68.91      105.39     10.91 o 
   2   3   8        5.17        7.26      5.25 o 
   3   3   8      100.51      102.39     11.36 o 
   4   3   8       63.56       65.84      8.30 o 
   5   3   8       11.60        3.16      4.77 o 
   6   3   8       18.89       11.65      8.58 o 
   7   3   8       77.44       77.63     11.04 o 
   8   3   8       21.55       21.32      7.64 o 
   9   3   8        0.07        0.46      7.87 o 
 -10   4   8       15.24       17.43      6.89 o 
  -9   4   8        0.91        2.06      5.59 o 
  -8   4   8        1.11       -3.19      4.68 o 
  -7   4   8        0.06       14.72      5.94 o 
  -6   4   8        2.50       -5.21      4.95 o 
  -5   4   8        3.50        2.53      5.21 o 
  -4   4   8        0.00       -4.08      4.01 o 
  -3   4   8        0.05        0.80      3.05 o 
  -2   4   8        4.83        9.34      3.46 o 
  -1   4   8      107.19      120.20      9.84 o 
   0   4   8        2.88       10.97      4.36 o 
   1   4   8      552.49      560.19     28.07 o 
   2   4   8       42.90       52.55      7.08 o 
   3   4   8      209.81      196.72     17.11 o 
   4   4   8       41.52       36.02      7.65 o 
   5   4   8       30.01       59.94     11.86 o 
   6   4   8        6.24       14.31      6.43 o 
   7   4   8        8.00       11.60      7.00 o 
   8   4   8        1.99       11.12      7.41 o 
   9   4   8        0.02        3.64      8.67 o 
 -10   5   8       31.73       38.43     11.72 o 
  -9   5   8        0.34        3.18      7.56 o 
  -8   5   8       10.66       13.43      7.06 o 
  -7   5   8       10.65        9.58      6.47 o 
  -6   5   8       35.05       45.02      7.91 o 
  -5   5   8        0.24       -0.02      4.49 o 
  -4   5   8       14.86       13.50      5.38 o 
  -3   5   8       11.99       12.36      4.97 o 
  -2   5   8        5.24        5.82      3.92 o 
  -1   5   8       79.62       87.72      8.52 o 
   0   5   8     1591.11     1608.17     83.43 o 
   1   5   8      292.67      283.01     21.93 o 
   2   5   8       59.75       45.72      7.81 o 
   3   5   8       94.94       98.80     11.54 o 
   4   5   8       26.88       25.11      6.74 o 
   5   5   8        0.53       -0.30      4.77 o 
   6   5   8       30.06       33.74      7.45 o 
   7   5   8        1.85       -2.08      7.61 o 
   8   5   8        1.03        1.79      7.51 o 
   9   5   8        2.25        0.74      9.48 o 
  -9   6   8        0.35       11.11     13.15 o 
  -8   6   8        6.74        6.96      9.87 o 
  -7   6   8       10.28       13.31     19.95 o 
  -6   6   8        0.20        5.37      6.61 o 
  -5   6   8      173.63      213.88     21.73 o 
  -4   6   8       27.00       31.64     15.11 o 
  -3   6   8       10.88       15.11      4.19 o 
  -2   6   8      120.00      127.01     10.54 o 
  -1   6   8      135.84      140.31     14.37 o 
   0   6   8      102.79      121.22     10.48 o 
   1   6   8        4.58        9.59      5.12 o 
   2   6   8        0.04       -4.09      4.01 o 
   3   6   8        1.13       -2.18      4.30 o 
   4   6   8        3.38        9.53      5.61 o 
   5   6   8        2.58       -3.08      4.73 o 
   6   6   8        0.24        1.85      5.58 o 
   7   6   8       10.19        7.62      9.48 o 
   8   6   8        4.42       -3.20     10.12 o 
   9   6   8        0.08       -9.22     11.42 o 
  -9   7   8        2.03        6.82     14.45 o 
  -8   7   8       11.26        8.82     11.09 o 
  -7   7   8        2.79       -1.27      8.81 o 
  -6   7   8      190.01      198.20     21.07 o 
  -5   7   8       49.22       39.05      9.55 o 
  -4   7   8      545.98      550.30     56.37 o 
  -3   7   8       72.24       76.32     12.38 o 
  -2   7   8      404.18      428.68     23.07 o 
  -1   7   8      282.05      314.41     24.08 o 
   0   7   8      101.95      111.70     10.15 o 
   1   7   8        4.02        9.11      5.42 o 
   2   7   8       74.50       81.79     10.17 o 
   3   7   8      134.69      153.64     14.85 o 
   4   7   8        1.80        8.43      5.36 o 
   5   7   8       10.75       10.69      5.87 o 
   6   7   8       16.20       16.82      6.76 o 
   7   7   8        3.08       11.96      6.43 o 
   8   7   8       21.96       25.15      8.33 o 
  -8   8   8        1.11        2.85     12.36 o 
  -7   8   8       29.37       25.49     11.84 o 
  -6   8   8       68.70       70.39     12.06 o 
  -5   8   8        0.15       -2.54      6.50 o 
  -4   8   8       22.85        8.17     16.02 o 
  -3   8   8      521.97      502.59     26.01 o 
  -2   8   8        4.23       14.11      4.85 o 
  -1   8   8      245.78      275.32     17.86 o 
   0   8   8       61.09       48.63      8.10 o 
   1   8   8       25.99       31.63      7.55 o 
   2   8   8       30.59       42.15      7.75 o 
   3   8   8       35.56       48.40      8.28 o 
   4   8   8       26.23       34.12      7.12 o 
   5   8   8        0.59        1.77      5.75 o 
   6   8   8        2.62        8.85      4.81 o 
   7   8   8       10.76        5.19      8.74 o 
   8   8   8        0.29        7.42      7.44 o 
  -8   9   8        0.05       -3.95     13.78 o 
  -7   9   8        0.00        3.25     11.02 o 
  -6   9   8        2.80        7.07      9.11 o 
  -5   9   8        9.21        0.54      8.67 o 
  -4   9   8        6.30        5.73      6.75 o 
  -3   9   8      126.30      127.68     11.12 o 
  -2   9   8       55.60       68.68     12.28 o 
  -1   9   8       14.90       14.58      6.06 o 
   0   9   8       70.79       63.27      7.70 o 
   1   9   8        0.40        0.82      5.77 o 
   2   9   8       14.36       15.19      4.74 o 
   3   9   8        2.44        3.67      4.36 o 
   4   9   8       16.70       10.95      5.61 o 
   5   9   8       11.88        6.46      5.19 o 
   6   9   8       17.51       15.11      5.76 o 
   7   9   8       59.22       80.51     11.16 o 
  -7  10   8        7.77       -3.14     12.74 o 
  -6  10   8        1.07       17.82     10.03 o 
  -5  10   8        4.18        5.52      6.61 o 
  -4  10   8        1.91       -0.80      6.47 o 
  -3  10   8        4.11        3.94      4.39 o 
  -2  10   8       17.99       25.56      6.04 o 
  -1  10   8       36.92       45.50      6.92 o 
   0  10   8        3.04        5.96      4.45 o 
   1  10   8       33.73       38.74      6.62 o 
   2  10   8       14.33       11.41      4.83 o 
   3  10   8       19.87       27.64      5.65 o 
   4  10   8        1.61        8.65      5.04 o 
   5  10   8      158.13      177.01     16.58 o 
   6  10   8       16.03       26.89      7.26 o 
   7  10   8       19.14       11.58      7.31 o 
  -7  11   8       13.77        7.52     21.61 o 
  -6  11   8        0.75        7.42     11.62 o 
  -5  11   8        0.24        7.99      6.15 o 
  -4  11   8        7.40        6.17      6.56 o 
  -3  11   8       84.94       96.16     17.02 o 
  -2  11   8       29.89       13.11      5.09 o 
  -1  11   8        7.14        6.38      4.45 o 
   0  11   8        4.08       10.24      4.81 o 
   1  11   8        0.06       -0.84      4.91 o 
   2  11   8       10.04        2.46      4.63 o 
   3  11   8        7.07       16.47      5.15 o 
   4  11   8       31.56       36.81      7.96 o 
   5  11   8        0.74        9.37      5.43 o 
   6  11   8       57.45       63.05     18.66 o 
  -6  12   8       10.48       24.83      9.47 o 
  -5  12   8        0.40        4.39      7.01 o 
  -4  12   8       43.74       48.49      9.81 o 
  -3  12   8        3.75       13.08      8.75 o 
  -2  12   8        4.93        7.33      4.38 o 
  -1  12   8        3.35        8.72      4.48 o 
   0  12   8        0.00        1.08      4.39 o 
   1  12   8        2.92        0.14      4.22 o 
   2  12   8        9.11       -0.55      6.79 o 
   3  12   8        0.25        2.79      4.43 o 
   4  12   8        2.54       -6.00      4.35 o 
   5  12   8        3.26        0.51      6.77 o 
  -5  13   8        8.45       26.41     14.84 o 
  -4  13   8        8.35       -0.38     28.19 o 
  -3  13   8        7.37       12.64      4.91 o 
  -2  13   8       44.06       47.15      7.37 o 
  -1  13   8        8.45        6.96      6.07 o 
   0  13   8        1.56        0.33      5.66 o 
   1  13   8       13.60       -1.20      8.84 o 
   2  13   8        3.18       19.07     11.03 o 
   3  13   8       37.34       45.18      7.35 o 
   4  13   8        4.09        6.35      7.02 o 
  -3  14   8        3.44        5.65      6.47 o 
  -2  14   8       48.18       45.01      6.94 o 
  -1  14   8        0.41        1.20      4.51 o 
   0  14   8        3.33        4.04      4.68 o 
   1  14   8        4.85        4.13      5.14 o 
   2  14   8        0.18       11.77      7.07 o 
  -9   1   9       22.32       35.80     16.49 o 
  -8   1   9        2.15       13.17      6.25 o 
  -7   1   9       42.03       56.71     10.75 o 
  -6   1   9       47.81       49.66     10.99 o 
  -5   1   9       31.64       23.38     12.47 o 
  -4   1   9        4.57        5.40      7.61 o 
  -3   1   9        7.04        7.64      4.38 o 
  -2   1   9       46.58       40.68     10.18 o 
  -1   1   9        4.01        3.55      4.45 o 
   0   1   9        3.09       10.95      4.95 o 
   1   1   9        2.44        0.58      5.24 o 
   2   1   9       22.83       16.03      5.79 o 
   3   1   9       56.85       41.23      7.49 o 
   4   1   9        0.82        2.68      4.73 o 
   5   1   9        2.35        1.60      5.34 o 
   6   1   9       33.40       39.51      8.15 o 
   7   1   9        2.31        6.51      6.60 o 
   8   1   9        3.64        5.54      7.78 o 
  -9   2   9       14.77        5.82      8.95 o 
  -8   2   9        3.86       12.50      6.76 o 
  -7   2   9        1.55       11.11      7.79 o 
  -6   2   9       14.18       23.44     11.72 o 
  -5   2   9        9.17        5.18      7.45 o 
  -4   2   9        0.63        9.43     22.39 o 
  -3   2   9       20.52       24.03      5.56 o 
  -2   2   9       22.14       25.33      5.89 o 
  -1   2   9       24.37       27.80      5.88 o 
   0   2   9       23.17       16.96      5.25 o 
   1   2   9       83.17       90.72      9.95 o 
   2   2   9       62.24       63.13      8.37 o 
   3   2   9       13.91        8.87      5.34 o 
   4   2   9       67.40       58.04      8.24 o 
   5   2   9       15.69       29.83      7.30 o 
   6   2   9       17.38       20.71      7.09 o 
   7   2   9        6.65        9.20      8.31 o 
   8   2   9        0.59       -4.96      9.59 o 
  -9   3   9        0.19        1.37     11.42 o 
  -8   3   9       18.31       16.70      7.82 o 
  -7   3   9        6.50       11.98      6.04 o 
  -6   3   9        4.49       10.97     12.84 o 
  -5   3   9        1.71       10.71      8.18 o 
  -4   3   9        2.86        2.91      6.67 o 
  -3   3   9       24.87       23.26      5.73 o 
  -2   3   9      109.36      133.23     11.31 o 
  -1   3   9        0.01       -0.03      4.20 o 
   0   3   9       87.33       93.12     10.19 o 
   1   3   9      135.97      128.09     11.55 o 
   2   3   9       13.09        9.89      5.44 o 
   3   3   9       94.03       72.03     14.26 o 
   4   3   9       31.60       34.09      7.97 o 
   5   3   9       15.00       27.72      8.18 o 
   6   3   9       11.95       34.32      9.28 o 
   7   3   9       51.13       46.80     11.64 o 
   8   3   9       11.46        4.27     10.52 o 
  -8   4   9        7.07        9.37      6.58 o 
  -7   4   9       23.01       17.22      6.49 o 
  -6   4   9       15.43       25.44      7.71 o 
  -5   4   9        5.59       11.90      6.89 o 
  -4   4   9       26.40       52.09     10.77 o 
  -3   4   9      216.39      271.59     17.44 o 
  -2   4   9        0.01       -1.75      4.16 o 
  -1   4   9       31.30       15.75      7.87 o 
   0   4   9       18.39       19.30      8.41 o 
   1   4   9       32.47       20.06      7.96 o 
   2   4   9        1.02        4.56      7.26 o 
   3   4   9       15.29       22.54      6.78 o 
   4   4   9       91.27       73.67     10.63 o 
   5   4   9        2.25       15.32      7.64 o 
   6   4   9        1.57        5.11      7.64 o 
   7   4   9       76.73       82.93     13.65 o 
   8   4   9        3.73        8.63     11.39 o 
  -8   5   9       34.56       33.44     11.98 o 
  -7   5   9        0.29        4.43      7.34 o 
  -6   5   9       10.81       17.55      9.51 o 
  -5   5   9        7.44        3.18      7.76 o 
  -4   5   9       31.38       37.66     18.43 o 
  -3   5   9        1.61       -2.57      6.01 o 
  -2   5   9       50.42       43.87      8.08 o 
  -1   5   9        8.46        4.21      5.09 o 
   0   5   9      157.85      162.82     15.71 o 
   1   5   9       38.79       40.09      7.87 o 
   2   5   9       21.93        8.95      5.36 o 
   3   5   9       28.11       24.75      6.88 o 
   4   5   9       11.40        0.36      6.20 o 
   5   5   9       72.50       77.70     19.82 o 
   6   5   9       38.36       44.18     10.56 o 
   7   5   9        0.01        6.63      9.88 o 
  -8   6   9        8.58        5.76     18.97 o 
  -7   6   9       44.40       51.39     14.77 o 
  -6   6   9        0.02       10.97      7.24 o 
  -5   6   9       39.39       33.18      8.77 o 
  -4   6   9        0.94        6.71      8.74 o 
  -3   6   9      484.09      509.51     38.92 o 
  -2   6   9      147.86      149.93     14.74 o 
  -1   6   9       12.92        8.89      6.05 o 
   0   6   9       31.43       39.19     12.96 o 
   1   6   9       81.03       72.78     10.43 o 
   2   6   9        7.16        8.48      5.52 o 
   3   6   9        3.54        3.17      4.85 o 
   4   6   9       16.78       18.90      6.30 o 
   5   6   9       36.72       20.28      7.14 o 
   6   6   9        1.47       -4.89      9.59 o 
   7   6   9        0.02        0.18     10.76 o 
  -7   7   9        1.42        3.85     13.13 o 
  -6   7   9       35.05       41.46      9.94 o 
  -5   7   9       49.53      101.70     19.65 o 
  -4   7   9       28.81       42.79     11.25 o 
  -3   7   9        0.80       -2.45      5.23 o 
  -2   7   9        2.71       16.30      9.67 o 
  -1   7   9       25.17       19.52      7.22 o 
   0   7   9        2.56        3.19      5.52 o 
   1   7   9       22.79       23.34      9.35 o 
   2   7   9       17.05       21.33      6.60 o 
   3   7   9        8.84       12.22      6.13 o 
   4   7   9        0.34       -4.59      4.48 o 
   5   7   9        5.68       -3.45      7.62 o 
   6   7   9        2.52        2.11      6.77 o 
  -7   8   9       34.94       51.29     23.71 o 
  -6   8   9        0.57       10.55      7.77 o 
  -5   8   9       12.71       22.57      7.71 o 
  -4   8   9      126.95      154.75     18.06 o 
  -3   8   9       81.47       86.95     10.70 o 
  -2   8   9       10.87       12.57      5.16 o 
  -1   8   9        1.07       15.07      7.00 o 
   0   8   9       19.94       27.14     11.04 o 
   1   8   9        0.06       -1.06      4.46 o 
   2   8   9        7.36       21.98      6.72 o 
   3   8   9       13.79        5.06      4.77 o 
   4   8   9        7.00        8.81      4.63 o 
   5   8   9       17.62       26.15      8.10 o 
   6   8   9       13.30       18.62      9.37 o 
  -6   9   9       65.80       46.21     16.06 o 
  -5   9   9        5.44        3.63      5.94 o 
  -4   9   9        5.76       -7.60      7.42 o 
  -3   9   9        7.42        9.05      5.37 o 
  -2   9   9        7.59        5.68      6.72 o 
  -1   9   9        1.23       13.09      6.04 o 
   0   9   9        0.51       -1.77      4.31 o 
   1   9   9        0.40        3.57      4.59 o 
   2   9   9        6.01       10.03      5.30 o 
   3   9   9        4.96       10.14      5.18 o 
   4   9   9        6.17        8.40      8.69 o 
   5   9   9        7.00       15.84      7.57 o 
  -5  10   9       44.11       57.73     12.81 o 
  -4  10   9        0.60        4.10      5.73 o 
  -3  10   9        6.69       18.13      6.20 o 
  -2  10   9        3.16       12.93      5.12 o 
  -1  10   9        9.65       14.49      5.21 o 
   0  10   9        4.07        0.24      4.43 o 
   1  10   9        1.00       -6.09      4.60 o 
   2  10   9        0.17        8.26      6.76 o 
   3  10   9       29.68       47.42      9.62 o 
   4  10   9       39.17       52.52      9.12 o 
  -4  11   9       17.38       18.98      7.92 o 
  -3  11   9        0.70        6.00      6.64 o 
  -2  11   9        9.83       11.27      5.09 o 
  -1  11   9        5.85        8.70      5.78 o 
   0  11   9       14.33        8.59     11.03 o 
   1  11   9        1.57       -1.49      6.79 o 
   2  11   9       41.20       47.83      8.67 o 
   3  11   9       19.76       23.64     11.25 o 
  -3  12   9        7.50       25.56      8.59 o 
  -2  12   9       25.92       28.87      6.58 o 
  -1  12   9        2.73        3.63      4.80 o 
   0  12   9        3.65       -6.53      4.56 o 
   1  12   9        7.22        4.32      6.94 o 
   2  12   9        0.29       18.97     13.28 o 
  -7   0  10       29.01       65.25     17.21 o 
  -6   0  10        7.69       37.60     12.60 o 
  -5   0  10       29.51       48.17     17.14 o 
  -4   0  10       22.08       31.51     14.70 o 
  -3   0  10       18.94       15.85     12.13 o 
  -2   0  10       20.45       34.60      9.56 o 
  -1   0  10       13.58        2.76      7.27 o 
   0   0  10       12.19       17.99      8.81 o 
   1   0  10       13.21       14.22     10.40 o 
   2   0  10       26.28        5.51      7.63 o 
   3   0  10       36.84       41.58     11.10 o 
   4   0  10       26.87       45.52     11.40 o 
   5   0  10        6.31        4.77     10.74 o 
   6   0  10        0.60       -3.48     11.01 o 
  -7   1  10        0.79        7.39      8.14 o 
  -6   1  10        9.89       20.11      7.77 o 
  -5   1  10       16.56       24.05     15.72 o 
  -4   1  10       28.43       46.74     11.44 o 
  -3   1  10       31.62       27.18     10.13 o 
  -2   1  10       37.52       33.29      6.73 o 
  -1   1  10       54.87       59.96      9.92 o 
   0   1  10       31.88       39.54      7.64 o 
   1   1  10       12.05        5.46      5.37 o 
   2   1  10       18.74       14.74      6.77 o 
   3   1  10        2.73        8.14      5.18 o 
   4   1  10        3.29        3.42      4.55 o 
   5   1  10        0.20        7.17      7.97 o 
   6   1  10        0.25        0.71      8.62 o 
  -7   2  10        1.71       19.32      8.69 o 
  -6   2  10        7.49       21.14     11.86 o 
  -5   2  10       17.18       18.34     10.84 o 
  -4   2  10        4.10       -1.77      8.43 o 
  -3   2  10       16.45        2.53     11.96 o 
  -2   2  10       70.44       91.52     10.03 o 
  -1   2  10        0.01       -2.65      4.89 o 
   0   2  10      116.91      138.26     13.32 o 
   1   2  10       54.91       55.38      8.35 o 
   2   2  10        2.08        7.79      5.37 o 
   3   2  10        8.20        0.79      7.65 o 
   4   2  10        0.47       -5.81      5.16 o 
   5   2  10       21.51       21.66      9.82 o 
   6   2  10        8.61        7.57     11.47 o 
  -7   3  10        0.29       36.52     13.08 o 
  -6   3  10        0.97       18.09     10.50 o 
  -5   3  10        9.37        7.65      9.88 o 
  -4   3  10        0.45        2.51     14.91 o 
  -3   3  10        0.37       -5.71      7.61 o 
  -2   3  10        4.36       -2.98      6.68 o 
  -1   3  10       11.07        1.63      5.48 o 
   0   3  10       15.36       27.56      7.33 o 
   1   3  10       90.26       81.98     11.58 o 
   2   3  10        2.25        6.17      5.60 o 
   3   3  10        1.95        6.89      5.83 o 
   4   3  10       58.61       77.28     13.15 o 
   5   3  10        0.09       -0.01      9.19 o 
   6   3  10       18.70       19.16     14.46 o 
  -6   4  10        9.23       12.67     19.51 o 
  -5   4  10       12.02       17.68     17.82 o 
  -4   4  10        1.75      -10.91     13.35 o 
  -3   4  10       50.55       50.14     18.97 o 
  -2   4  10        9.51       13.48      6.51 o 
  -1   4  10       55.24       38.57      8.36 o 
   0   4  10        0.02        1.28      5.06 o 
   1   4  10       12.26        8.42      6.37 o 
   2   4  10       11.86        9.24      5.51 o 
   3   4  10       44.40       89.44     13.59 o 
   4   4  10        8.85       21.88      7.15 o 
   5   4  10        2.03        5.60     10.42 o 
   6   4  10       56.35      121.62     32.93 o 
  -6   5  10       69.89      115.52     28.66 o 
  -5   5  10        3.94        1.02     18.09 o 
  -4   5  10        8.24        4.00     15.18 o 
  -3   5  10       14.69       23.10     16.80 o 
  -2   5  10      233.01      240.01     29.36 o 
  -1   5  10       20.49       14.11      6.37 o 
   0   5  10        0.22        1.13      5.58 o 
   1   5  10        8.41        3.92      5.20 o 
   2   5  10       28.57       32.58      8.51 o 
   3   5  10        1.66       10.44      6.10 o 
   4   5  10        5.31        7.84      5.89 o 
   5   5  10        5.70        4.11     10.59 o 
  -5   6  10        0.91        0.88     19.99 o 
  -4   6  10       44.03       50.41     21.21 o 
  -3   6  10       35.52       22.16     17.07 o 
  -2   6  10       76.12       64.88     17.92 o 
  -1   6  10       37.41       39.18     11.03 o 
   0   6  10        8.28        7.21      6.24 o 
   1   6  10       34.35       32.15      8.53 o 
   2   6  10       21.16       40.82     11.06 o 
   3   6  10       10.47       12.54      7.40 o 
   4   6  10        0.19        6.72      9.00 o 
  -4   7  10       66.20       99.06     20.46 o 
  -3   7  10       50.77       57.86     14.70 o 
  -2   7  10       68.78       60.18     10.26 o 
  -1   7  10       10.93       13.53      6.68 o 
   0   7  10        1.11        0.97      5.56 o 
   1   7  10       17.58       16.59      7.51 o 
   2   7  10       32.01       45.17      9.90 o 
   3   7  10        2.92        0.21      6.48 o 
   4   7  10        0.38       -0.20      7.73 o 
  -4   8  10        5.84       -2.44     12.06 o 
  -3   8  10        2.54       33.88     12.20 o 
  -2   8  10        0.14        1.24      5.08 o 
  -1   8  10       16.47       25.96      6.65 o 
   0   8  10        9.53       11.26      5.31 o 
   1   8  10        0.99        2.13      5.13 o 
   2   8  10        0.60        3.98      6.20 o 
   3   8  10       17.54       25.22      9.11 o 
  -2   9  10        2.02        3.60      5.91 o 
  -1   9  10       11.94       28.51      9.63 o 
   0   9  10       10.90       24.75      7.58 o 
   1   9  10        5.34       15.33      6.97 o 
   2   9  10        5.86        9.54      9.26 o 
  -1  10  10        0.62        7.02      7.81 o 
   0  10  10        8.16        6.01     11.89 o 
  -4   1  11        0.42      -17.42     11.61 o 
  -3   1  11       20.85       26.92     12.38 o 
  -2   1  11        1.42      -14.77      9.85 o 
  -1   1  11        2.56       -5.14      5.49 o 
   0   1  11        1.90       -7.63      5.09 o 
   1   1  11       26.08       29.71      7.19 o 
   2   1  11        1.83        1.71      5.37 o 
   3   1  11        0.26       -1.19      7.65 o 
  -4   2  11       14.42       27.32     14.13 o 
  -3   2  11        0.03       -5.64     11.25 o 
  -2   2  11       32.39       29.81     13.31 o 
  -1   2  11        0.06        6.11      8.35 o 
   0   2  11        1.98       -6.81      5.40 o 
   1   2  11        5.17       15.30      6.37 o 
   2   2  11        0.82       -3.93      6.07 o 
   3   2  11        2.89       12.53     21.21 o 
  -3   3  11        2.23       -1.56     20.26 o 
  -2   3  11        1.02      -17.95     19.17 o 
  -1   3  11        4.74        3.66      7.52 o 
   0   3  11        5.97        3.19      5.60 o 
   1   3  11        5.26       10.24      6.06 o 
   2   3  11        0.42        0.31      6.76 o 
   3   3  11       18.99       50.75     26.90 o 
  -2   4  11       12.28        5.01     23.58 o 
  -1   4  11        0.28       16.77     11.15 o 
   0   4  11       10.06        8.07      9.90 o 
   1   4  11        6.70        5.09      5.97 o 
   2   4  11       14.80       24.82      9.60 o 
  -1   5  11        0.09        9.06      6.37 o 
   0   5  11       11.51       16.09      9.49 o 
   1   5  11       10.81       26.40      8.51 o 
                                                 
